# Supplementary material for: Carrier Frequencies of Medically Actionable Pathogenic Variants in the Russian Population
Source: Int J Mol Sci. 2026 Jun 13;27(12):5344. doi: 10.3390/ijms27125344 (PMC13299624; doi:10.3390/ijms27125344)
Supplement: Supplementary file 1 [file ijms-27-05344-s001.zip]

Archive with 2 entries (2 files):
- ijms-4303775-Supplementary Figures.pdf
- ijms-4303775-Supplementary Tables.xlsx
