# Supplementary material for: Carrier Frequencies of Medically Actionable Pathogenic Variants in the Russian Population
Source: Int J Mol Sci. 2026 Jun 13;27(12):5344. doi: 10.3390/ijms27125344 (PMC13299624; doi:10.3390/ijms27125344)
Supplement: Supplementary file 1 [file ijms-27-05344-s001.zip › ijms-4303775-Supplementary Tables.xlsx]

## Sheet: Table S1
Table S1. Known P/LP variants in ACMG v3.2. genes related to autosomal dominant phenotypes (42,826 participants)
CHROM	POS	REF	ALT	ID	SYMBOL	CLINGEN classification	CLNSIG	Consequence	HGVSc	HGVSp	NGI _AC_Het	NGI_AC_Hom	NGI_AF	AF_joint_nfe	AF_grpmax_joint	grpmax_joint	ACMG Pehnotype
chr17	43057062	T	TG	rs80357906	BRCA1	Pathogenic	Pathogenic	frameshift_variant	ENST00000357654.9:c.5266_5267insC	ENSP00000350283.3:p.Gln1756ProfsTer74	103	0	0.0012055	5.42407e-05	5.42407e-05	nfe	Cancer
chr2	21006288	C	T	rs5742904	APOB	Absent	Pathogenic/Likely_pathogenic	missense_variant	ENST00000233242.5:c.10580G>A	ENSP00000233242.1:p.Arg3527Gln	46	0	0.000538364	0.000493235	0.000493235	nfe	Cardiovascular
chr19	11129669	C	A	rs377437226	LDLR	Likely pathogenic	Likely_pathogenic	stop_gained&splice_region_variant	ENST00000558518.6:c.2546C>A	ENSP00000454071.1:p.Ser849Ter	39	0	0.000459094	5.08486e-06	5.08486e-06	nfe	Cardiovascular
chr3	38609823	C	T	rs199473083	SCN5A	Absent	Pathogenic/Likely_pathogenic	missense_variant	ENST00000423572.7:c.845G>A	ENSP00000398266.2:p.Arg282His	24	0	0.000282107	5.08481e-06	6.683e-05	eas	Cardiovascular
chr16	23636035	ATC	A	rs515726123	PALB2	Absent	Pathogenic	frameshift_variant	ENST00000261584.9:c.509_510del	ENSP00000261584.4:p.Arg170IlefsTer14	22	0	0.000257599	2.45759e-05	2.45759e-05	nfe	Cancer
chr19	38460514	CG	C	rs797045932	RYR1	Absent	Pathogenic/Likely_pathogenic	frameshift_variant	ENST00000359596.8:c.2505del	ENSP00000352608.2:p.Pro836LeufsTer48	21	0	0.000250131	1.94909e-05	1.94909e-05	nfe	Miscellaneous
chr11	112089002	A	G	rs104894302	SDHD	Absent	Pathogenic/Likely_pathogenic	missense_variant	ENST00000375549.8:c.305A>G	ENSP00000364699.3:p.His102Arg	20	0	0.000234044	4.23727e-06	4.23727e-06	nfe	Cancer
chr17	43106487	A	C	rs28897672	BRCA1	Pathogenic	Pathogenic	missense_variant	ENST00000357654.9:c.181T>G	ENSP00000350283.3:p.Cys61Gly	19	0	0.000222394	2.38788e-05	2.38788e-05	nfe	Cancer
chr19	38573308	G	A	rs142929172	RYR1	Absent	Likely_pathogenic	splice_donor_variant	ENST00000359596.8:c.14129+1G>A	.	17	0	0.000200146	1.6956e-06	6.67806e-05	afr	Miscellaneous
chr13	32339641	T	G	rs80358754	BRCA2	Absent	Pathogenic	stop_gained	ENST00000380152.8:c.5286T>G	ENSP00000369497.3:p.Tyr1762Ter	15	0	0.000176094	1.6968e-06	1.33597e-05	afr	Cancer
chr13	32316419	CAG	C	rs758732038	BRCA2	Absent	Likely_pathogenic	upstream_gene_variant	.	.	14	0	0.000164034	0	2.24356e-05	eas	Cancer
chr16	23634953	CA	C	rs180177102	PALB2	Pathogenic	Pathogenic	frameshift_variant	ENST00000261584.9:c.1592del	ENSP00000261584.4:p.Leu531CysfsTer30	13	0	0.000152385	2.54229e-06	2.54229e-06	nfe	Cancer
chr18	31592974	G	A	rs28933979	TTR	Absent	Pathogenic	missense_variant	ENST00000237014.8:c.148G>A	ENSP00000237014.4:p.Val50Met	13	0	0.000152196	5.25429e-05	0.000164962	mid	Miscellaneous
chr19	11116928	G	A	rs137929307	LDLR	Pathogenic	Pathogenic	missense_variant	ENST00000558518.6:c.1775G>A	ENSP00000454071.1:p.Gly592Glu	12	0	0.000141857	6.01701e-05	6.01701e-05	nfe	Cardiovascular
chr2	178527548	G	A	rs1009131948	TTN	Absent	Pathogenic/Likely_pathogenic	stop_gained	ENST00000589042.5:c.107578C>T	ENSP00000467141.1:p.Gln35860Ter	11	0	0.00012876	6.78043e-06	3.33278e-05	amr	Cardiovascular
chr19	38455463	G	A	rs111888148	RYR1	Likely_pathogenic	Likely_pathogenic	missense_variant	ENST00000359596.8:c.1589G>A	ENSP00000352608.2:p.Arg530His	11	0	0.000129217	2.88128e-05	0.000164366	mid	Miscellaneous
chr19	38496901	G	A	rs193922797	RYR1	Likely pathogenic	Likely_pathogenic	missense_variant	ENST00000359596.8:c.6838G>A	ENSP00000352608.2:p.Val2280Ile	11	0	0.000129494	7.28805e-05	7.28805e-05	nfe	Miscellaneous
chr2	47803500	A	AC	rs267608078	MSH6	Pathogenic	Pathogenic	frameshift_variant	ENST00000234420.11:c.3261dup	ENSP00000234420.5:p.Phe1088LeufsTer5	10	0	0.000117575	5.34699e-05	5.34699e-05	nfe	Cancer
chr2	178528970	GTGATTTCC	G	chr2_178528970_GTGATTTCC_G	TTN	Absent	Likely_pathogenic	frameshift_variant	ENST00000589042.5:c.106773_106780del	ENSP00000467141.1:p.Glu35591AspfsTer2	10	0	0.000117481	8.4755e-07	8.4755e-07	nfe	Cardiovascular
chr11	2528019	G	A	rs762814879	KCNQ1	Likely Pathogenic	Pathogenic	splice_donor_variant	ENST00000155840.12:c.477+1G>A	.	10	0	0.00011803	1.35882e-05	1.35882e-05	nfe	Cardiovascular
chr13	32337251	ACT	A	rs80359361	BRCA2	Pathogenic	Pathogenic	frameshift_variant	ENST00000380152.8:c.2899_2900del	ENSP00000369497.3:p.Leu967ArgfsTer14	9	0	0.000105545	8.48033e-07	8.48033e-07	nfe	Cancer
chr17	43091495	CT	C	rs80357711	BRCA1	Pathogenic	Pathogenic	frameshift_variant	ENST00000357654.9:c.4035del	ENSP00000350283.3:p.Glu1346LysfsTer20	8	0	9.36746e-05	1.44117e-05	1.44117e-05	nfe	Cancer
chr13	32339421	C	CA	rs80359479	BRCA2	Pathogenic	Pathogenic	frameshift_variant	ENST00000380152.8:c.5073dup	ENSP00000369497.3:p.Trp1692MetfsTer3	8	0	9.37273e-05	4.2743e-05	4.2743e-05	nfe	Cancer
chr2	47799282	T	G	rs267608055	MSH6	Absent	Pathogenic/Likely_pathogenic	stop_gained	ENST00000234420.11:c.1299T>G	ENSP00000234420.5:p.Tyr433Ter	8	0	9.35957e-05	0	0	.	Cancer
chr17	43093569	CT	C	rs80357522	BRCA1	Pathogenic	Pathogenic	frameshift_variant	ENST00000357654.9:c.1961del	ENSP00000350283.3:p.Lys654SerfsTer47	7	0	8.20614e-05	7.62733e-06	7.62733e-06	nfe	Cancer
chr10	43119548	G	A	rs79658334	RET	Absent	Pathogenic/Likely_pathogenic	missense_variant	ENST00000355710.8:c.2410G>A	ENSP00000347942.3:p.Val804Met	7	0	8.39067e-05	0.000122244	0.000185061	amr	Cancer
chr11	47351507	T	C	rs376395543	MYBPC3	Uncertain Significance	Pathogenic/Likely_pathogenic	splice_acceptor_variant	ENST00000545968.6:c.26-2A>G	.	7	0	8.22465e-05	5.00648e-05	5.00648e-05	nfe	Cardiovascular
chr13	32329467	CTG	C	rs80359604	BRCA2	Pathogenic	Pathogenic	frameshift_variant	ENST00000380152.8:c.658_659del	ENSP00000369497.3:p.Val220IlefsTer4	7	0	8.21211e-05	2.65614e-05	6.70439e-05	afr	Cancer
chr11	47332189	G	A	rs397516037	MYBPC3	Absent	Pathogenic/Likely_pathogenic	stop_gained	ENST00000545968.6:c.3697C>T	ENSP00000442795.1:p.Gln1233Ter	6	0	7.05103e-05	1.1018e-05	1.1018e-05	nfe	Cardiovascular
chr13	32339547	ATC	A	rs876660228	BRCA2	Pathogenic	Pathogenic	frameshift_variant	ENST00000380152.8:c.5197_5198del	ENSP00000369497.3:p.Ser1733ArgfsTer9	6	0	7.04722e-05	8.50206e-07	8.50206e-07	nfe	Cancer
chr11	2778015	G	T	rs199472814	KCNQ1	Absent	Pathogenic/Likely_pathogenic	missense_variant	ENST00000155840.12:c.1772G>T	ENSP00000155840.2:p.Arg591Leu	6	0	7.07948e-05	8.47446e-07	8.47446e-07	nfe	Cardiovascular
chr17	43091826	GTTTAC	G	rs80357609	BRCA1	Pathogenic	Pathogenic	frameshift_variant	ENST00000357654.9:c.3700_3704del	ENSP00000350283.3:p.Val1234GlnfsTer8	6	0	7.03499e-05	4.23717e-06	4.23717e-06	nfe	Cancer
chr13	32338200	CTG	C	rs80359405	BRCA2	Absent	Pathogenic	frameshift_variant	ENST00000380152.8:c.3847_3848del	ENSP00000369497.3:p.Val1283LysfsTer2	6	0	7.03449e-05	4.97012e-05	4.97012e-05	nfe	Cancer
chr16	23637885	GACAA	G	rs180177143	PALB2	Absent	Pathogenic/Likely_pathogenic	frameshift_variant	ENST00000261584.9:c.172_175del	ENSP00000261584.4:p.Gln60ArgfsTer7	5	0	5.85809e-05	2.37307e-05	4.00588e-05	afr	Cancer
chr17	43063365	G	A	rs878854957	BRCA1	Pathogenic	Pathogenic	stop_gained	ENST00000357654.9:c.5161C>T	ENSP00000350283.3:p.Gln1721Ter	5	0	5.84987e-05	0	0	.	Cancer
chr7	5999182	G	A	rs760228510	PMS2	Absent	Pathogenic	stop_gained	ENST00000265849.12:c.631C>T	ENSP00000265849.7:p.Arg211Ter	5	0	5.85754e-05	2.54238e-06	1.09791e-05	sas	Cancer
chr19	11110738	G	A	rs730882096	LDLR	Pathogenic	Pathogenic	missense_variant	ENST00000558518.6:c.1027G>A	ENSP00000454071.1:p.Gly343Ser	5	0	5.88014e-05	3.81357e-05	8.33695e-05	amr	Cardiovascular
chr13	32362596	A	T	rs80359014	BRCA2	Pathogenic	Pathogenic	missense_variant	ENST00000380152.8:c.7879A>T	ENSP00000369497.3:p.Ile2627Phe	5	0	5.84973e-05	3.38977e-06	3.38977e-06	nfe	Cancer
chr19	38457545	C	T	rs118192172	RYR1	Pathogenic	Pathogenic	missense_variant	ENST00000359596.8:c.1840C>T	ENSP00000352608.2:p.Arg614Cys	5	0	5.94601e-05	8.81347e-05	8.81347e-05	nfe	Miscellaneous
chr18	31598655	G	A	rs76992529	TTR	Absent	Pathogenic/Likely_pathogenic	missense_variant	ENST00000237014.8:c.424G>A	ENSP00000237014.4:p.Val142Ile	5	0	5.864e-05	2.54233e-05	0.0169693	afr	Miscellaneous
chr19	11116900	C	T	rs730882109	LDLR	Pathogenic	Pathogenic	missense_variant	ENST00000558518.6:c.1747C>T	ENSP00000454071.1:p.His583Tyr	5	0	5.89595e-05	0	0.000490021	eas	Cardiovascular
chr2	47800747	C	T	rs587779246	MSH6	Pathogenic	Pathogenic	stop_gained	ENST00000234420.11:c.2764C>T	ENSP00000234420.5:p.Arg922Ter	5	0	5.85316e-05	8.47452e-07	1.09801e-05	sas	Cancer
chr13	32337005	TCAGA	T	rs80359340	BRCA2	Pathogenic	Pathogenic	frameshift_variant	ENST00000380152.8:c.2653_2656del	ENSP00000369497.3:p.Asp885MetfsTer9	4	0	4.70035e-05	1.70639e-06	1.70639e-06	nfe	Cancer
chr17	43124027	ACT	A	rs80357914	BRCA1	Pathogenic	Pathogenic	frameshift_variant	ENST00000357654.9:c.68_69del	ENSP00000350283.3:p.Glu23ValfsTer17	4	0	4.68658e-05	3.30967e-05	0.000164528	mid	Cancer
chr7	5986826	T	A	rs201451115	PMS2	Pathogenic	Pathogenic	stop_gained	ENST00000265849.12:c.1939A>T	ENSP00000265849.7:p.Lys647Ter	4	0	4.69428e-05	7.62858e-06	7.62858e-06	nfe	Cancer
chr13	32340479	C	T	rs80358851	BRCA2	Pathogenic	Pathogenic	stop_gained	ENST00000380152.8:c.6124C>T	ENSP00000369497.3:p.Gln2042Ter	4	0	4.68417e-05	0	1.09888e-05	sas	Cancer
chr12	120994314	G	GC	rs587776825	HNF1A	Pathogenic	Pathogenic	frameshift_variant	ENST00000257555.11:c.872dup	ENSP00000257555.5:p.Gly292ArgfsTer25	4	0	4.8663e-05	1.5318e-05	6.86177e-05	amr	Miscellaneous
chr13	32379913	G	A	rs28897756	BRCA2	Pathogenic	Pathogenic	splice_region_variant&synonymous_variant	ENST00000380152.8:c.9117G>A	ENSP00000369497.3:p.Pro3039	4	0	4.70267e-05	5.08708e-06	5.08708e-06	nfe	Cancer
chr14	23429279	G	A	rs3218714	MYH7	Pathogenic	Pathogenic	missense_variant	ENST00000355349.4:c.1207C>T	ENSP00000347507.3:p.Arg403Trp	4	0	4.69748e-05	4.23716e-06	4.23716e-06	nfe	Cardiovascular
chr11	47342719	G	A	rs397515905	MYBPC3	Likely_pathogenic	Pathogenic/Likely_pathogenic	missense_variant	ENST00000545968.6:c.1483C>T	ENSP00000442795.1:p.Arg495Trp	4	0	4.72601e-05	1.01705e-05	1.01705e-05	nfe	Cardiovascular
chr11	2571391	C	T	rs199472706	KCNQ1	Absent	Pathogenic/Likely_pathogenic	missense_variant	ENST00000155840.12:c.671C>T	ENSP00000155840.2:p.Thr224Met	4	0	4.79835e-05	5.93284e-06	5.93284e-06	nfe	Cardiovascular
chr11	47343019	A	G	rs397515897	MYBPC3	Absent	Pathogenic/Likely_pathogenic	splice_donor_variant	ENST00000545968.6:c.1351+2T>C	.	4	0	4.73642e-05	0	1.33301e-05	afr	Cardiovascular
chr11	2847858	G	GC	rs397508104	KCNQ1	Absent	Pathogenic/Likely_pathogenic	frameshift_variant	ENST00000155840.12:c.1893dup	ENSP00000155840.2:p.Arg632GlnfsTer20	3	0	3.69759e-05	8.61949e-06	0.00016259	sas	Cardiovascular
chr13	32340300	GT	G	rs80359550	BRCA2	Pathogenic	Pathogenic	frameshift_variant	ENST00000380152.8:c.5946del	ENSP00000369497.3:p.Ser1982ArgfsTer22	3	0	3.51337e-05	2.96631e-05	2.96631e-05	nfe	Cancer
chr19	11110697	G	A	rs761954844	LDLR	Absent	Pathogenic/Likely_pathogenic	missense_variant	ENST00000558518.6:c.986G>A	ENSP00000454071.1:p.Cys329Tyr	3	0	3.52817e-05	5.08475e-06	4.45593e-05	eas	Cardiovascular
chr11	2778009	G	A	rs120074190	KCNQ1	Pathogenic	Pathogenic	missense_variant	ENST00000155840.12:c.1766G>A	ENSP00000155840.2:p.Gly589Asp	3	0	3.53532e-05	8.4744e-07	8.4744e-07	nfe	Cardiovascular
chr13	32338329	C	CTGCT	rs397515636	BRCA2	Pathogenic	Pathogenic	frameshift_variant	ENST00000380152.8:c.3975_3978dup	ENSP00000369497.3:p.Ala1327CysfsTer4	3	0	3.51824e-05	2.56674e-06	2.56674e-06	nfe	Cancer
chr2	219418571	CG	C	chr2_219418571_CG_C	DES	Absent	Pathogenic	frameshift_variant	ENST00000373960.4:c.112del	ENSP00000363071.3:p.Ala38ArgfsTer12	3	0	3.60872e-05	0	1.69676e-05	amr	Cardiovascular
chr2	219420903	C	T	rs959034410	DES	Absent	Pathogenic/Likely_pathogenic	stop_gained	ENST00000373960.4:c.973C>T	ENSP00000363071.3:p.Arg325Ter	3	0	3.5203e-05	4.23742e-06	4.23742e-06	nfe	Cardiovascular
chr13	32340722	G	GA	rs80359577	BRCA2	Pathogenic	Pathogenic	frameshift_variant	ENST00000380152.8:c.6373dup	ENSP00000369497.3:p.Thr2125AsnfsTer4	3	0	3.51799e-05	1.69772e-06	1.69772e-06	nfe	Cancer
chr19	38502923	G	C	rs914804033	RYR1	Pathogenic	Likely_pathogenic	missense_variant	ENST00000359596.8:c.7879G>C	ENSP00000352608.2:p.Val2627Leu	3	0	3.63716e-05	3.38984e-06	3.38984e-06	nfe	Miscellaneous
chr14	23424840	G	A	rs138049878	MYH7	Pathogenic	Likely_pathogenic	missense_variant	ENST00000355349.4:c.2608C>T	ENSP00000347507.3:p.Arg870Cys	3	0	3.52154e-05	1.6101e-05	0.000155937	eas	Cardiovascular
chr12	32841177	GTCATTAGATGACAAAT	G	chr12_32841177_GTCATTAGATGACAAAT_G	PKP2	Absent	Likely_pathogenic	frameshift_variant	ENST00000340811.9:c.1391_1406del	ENSP00000342800.5:p.Asn464ThrfsTer7	3	0	3.52742e-05	0	0	.	Cardiovascular
chr13	32338103	G	GA	rs397507683	BRCA2	Pathogenic	Pathogenic	frameshift_variant	ENST00000380152.8:c.3751dup	ENSP00000369497.3:p.Thr1251AsnfsTer14	3	0	3.5142e-05	0	0.000165673	mid	Cancer
chr16	23635488	TTC	T	rs180177099	PALB2	Absent	Pathogenic	frameshift_variant	ENST00000261584.9:c.1056_1057del	ENSP00000261584.4:p.Lys353IlefsTer7	3	0	3.51749e-05	2.54236e-06	2.54236e-06	nfe	Cancer
chr7	6003724	G	A	rs188006077	PMS2	Absent	Pathogenic/Likely_pathogenic	missense_variant	ENST00000265849.12:c.319C>T	ENSP00000265849.7:p.Arg107Trp	3	0	3.51263e-05	1.01835e-05	2.22965e-05	eas	Cancer
chr19	38499993	G	A	rs121918593	RYR1	Pathogenic	Pathogenic	missense_variant	ENST00000359596.8:c.7300G>A	ENSP00000352608.2:p.Gly2434Arg	3	0	3.58115e-05	0.00012627	0.00012627	nfe	Miscellaneous
chr19	38577955	G	A	rs193922868	RYR1	Pathogenic	Pathogenic	missense_variant	ENST00000359596.8:c.14210G>A	ENSP00000352608.2:p.Arg4737Gln	3	0	3.54233e-05	1.5254e-05	1.5254e-05	nfe	Miscellaneous
chr2	178535508	G	A	rs766265889	TTN	Absent	Pathogenic/Likely_pathogenic	stop_gained	ENST00000589042.5:c.101107C>T	ENSP00000467141.1:p.Arg33703Ter	3	0	3.51255e-05	5.08546e-06	2.66987e-05	afr	Cardiovascular
chr2	21006289	G	A	rs144467873	APOB	Absent	Pathogenic/Likely_pathogenic	missense_variant	ENST00000233242.5:c.10579C>T	ENSP00000233242.1:p.Arg3527Trp	3	0	3.51165e-05	2.79671e-05	0.000512569	eas	Cardiovascular
chr19	11116937	G	A	rs201102492	LDLR	Pathogenic	Pathogenic	missense_variant	ENST00000558518.6:c.1784G>A	ENSP00000454071.1:p.Arg595Gln	3	0	3.55265e-05	5.08478e-06	4.45712e-05	eas	Cardiovascular
chr19	11120405	G	A	rs770744861	LDLR	Likely_pathogenic	Likely_pathogenic	missense_variant	ENST00000558518.6:c.2023G>A	ENSP00000454071.1:p.Gly675Ser	3	0	3.52742e-05	4.23734e-06	4.23734e-06	nfe	Cardiovascular
chr2	47799083	A	G	rs1553412495	MSH6	Pathogenic	Pathogenic	missense_variant	ENST00000234420.11:c.1100A>G	ENSP00000234420.5:p.His367Arg	3	0	3.50951e-05	1.69486e-06	1.69486e-06	nfe	Cancer
chr19	55154094	C	T	rs397516354	TNNI3	Absent	Pathogenic/Likely_pathogenic	missense_variant	ENST00000344887.10:c.485G>A	ENSP00000341838.5:p.Arg162Gln	3	0	3.56574e-05	3.22037e-05	0.00016818	mid	Cardiovascular
chr16	23629231	G	A	rs180177115	PALB2	Likely Pathogenic	Likely_pathogenic	synonymous_variant	ENST00000261584.9:c.2559C>T	ENSP00000261584.4:p.Gly853	2	0	2.3411e-05	2.54271e-06	2.54271e-06	nfe	Cancer
chr13	32340425	C	T	rs80358844	BRCA2	Pathogenic	Pathogenic	stop_gained	ENST00000380152.8:c.6070C>T	ENSP00000369497.3:p.Gln2024Ter	2	0	2.34236e-05	0	0	.	Cancer
chr10	43118458	G	T	rs75030001	RET	Absent	Pathogenic	missense_variant	ENST00000355710.8:c.2370G>T	ENSP00000347942.3:p.Leu790Phe	2	0	2.34676e-05	1.27121e-05	2.66418e-05	afr	Cancer
chr10	43114501	G	C	rs75996173	RET	Absent	Pathogenic	missense_variant	ENST00000355710.8:c.1901G>C	ENSP00000347942.3:p.Cys634Ser	2	0	2.37344e-05	0	0	.	Cancer
chr11	2570670	C	T	rs199472696	KCNQ1	Absent	Pathogenic/Likely_pathogenic	missense_variant	ENST00000155840.12:c.520C>T	ENSP00000155840.2:p.Arg174Cys	2	0	2.3546e-05	8.47473e-07	3.33333e-05	amr	Cardiovascular
chr7	128846444	C	T	rs1342121466	FLNC	Absent	Pathogenic	stop_gained	ENST00000325888.13:c.4108C>T	ENSP00000327145.8:p.Arg1370Ter	2	0	2.35544e-05	3.38999e-06	3.38999e-06	nfe	Cardiovascular
chr7	128846396	C	T	rs138193236	FLNC	Absent	Pathogenic/Likely_pathogenic	stop_gained	ENST00000325888.13:c.4060C>T	ENSP00000327145.8:p.Arg1354Ter	2	0	2.35538e-05	8.47453e-07	8.47453e-07	nfe	Cardiovascular
chr10	43120184	C	T	rs267607011	RET	Absent	Likely_pathogenic	missense_variant	ENST00000355710.8:c.2711C>T	ENSP00000347942.3:p.Ser904Phe	2	0	2.34687e-05	0	0	.	Cancer
chr1	201077915	C	T	rs80338777	CACNA1S	Absent	Pathogenic	missense_variant	ENST00000362061.4:c.1583G>A	ENSP00000355192.3:p.Arg528His	2	0	2.35172e-05	5.08524e-06	5.08524e-06	nfe	Miscellaneous
chr1	201053494	G	A	rs200034567	CACNA1S	Absent	Pathogenic	stop_gained	ENST00000362061.4:c.3760C>T	ENSP00000355192.3:p.Arg1254Ter	2	0	2.36586e-05	1.01694e-05	1.66639e-05	amr	Miscellaneous
chr17	7674220	C	T	rs11540652	TP53	Pathogenic	Pathogenic	missense_variant	ENST00000269305.9:c.743G>A	ENSP00000269305.4:p.Arg248Gln	2	0	2.38016e-05	7.62872e-06	2.22846e-05	eas	Cancer
chr17	43049117	T	C	rs397509279	BRCA1	Absent	Pathogenic/Likely_pathogenic	splice_donor_region_variant&intron_variant	ENST00000357654.9:c.5406+4A>G	.	2	0	2.35112e-05	0	0	.	Cancer
chr17	43063345	TTTTC	T	rs80357867	BRCA1	Pathogenic	Pathogenic	frameshift_variant	ENST00000357654.9:c.5177_5180del	ENSP00000350283.3:p.Arg1726LysfsTer3	2	0	2.3411e-05	8.4946e-07	4.00769e-05	afr	Cancer
chr17	43063881	G	C	rs80357094	BRCA1	Absent	Pathogenic/Likely_pathogenic	missense_variant	ENST00000357654.9:c.5145C>G	ENSP00000350283.3:p.Ser1715Arg	2	0	2.34593e-05	0	0	.	Cancer
chr17	43094221	TGAGGATC	T	chr17_43094221_TGAGGATC_T	BRCA1	Absent	Pathogenic	frameshift_variant	ENST00000357654.9:c.1303_1309del	ENSP00000350283.3:p.Asp435MetfsTer4	2	0	2.34891e-05	0	0	.	Cancer
chr2	47806581	G	T	chr2_47806581_G_T	MSH6	Absent	Pathogenic/Likely_pathogenic	stop_gained	ENST00000234420.11:c.3931G>T	ENSP00000234420.5:p.Glu1311Ter	2	0	2.34494e-05	0	0	.	Cancer
chr17	43092387	AC	A	rs886040100	BRCA1	Pathogenic	Pathogenic	frameshift_variant	ENST00000357654.9:c.3143del	ENSP00000350283.3:p.Gly1048ValfsTer14	2	0	2.34555e-05	0	0	.	Cancer
chr2	47806599	CAT	C	rs1114167790	MSH6	Absent	Pathogenic	frameshift_variant	ENST00000234420.11:c.3951_3952del	ENSP00000234420.5:p.His1317GlnfsTer7	2	0	2.34533e-05	0	0	.	Cancer
chr17	43093844	G	A	rs80356898	BRCA1	Pathogenic	Pathogenic	stop_gained	ENST00000357654.9:c.1687C>T	ENSP00000350283.3:p.Gln563Ter	2	0	2.34154e-05	1.27129e-05	1.27129e-05	nfe	Cancer
chr17	43094020	CG	C	rs80357908	BRCA1	Pathogenic	Pathogenic	frameshift_variant	ENST00000357654.9:c.1510del	ENSP00000350283.3:p.Arg504ValfsTer28	2	0	2.34428e-05	0	0	.	Cancer
chr7	5987504	G	A	rs587778617	PMS2	Pathogenic	Pathogenic	stop_gained	ENST00000265849.12:c.1261C>T	ENSP00000265849.7:p.Arg421Ter	2	0	2.34478e-05	2.54231e-06	1.33461e-05	afr	Cancer
chr2	47798824	GGAGTGGGGGATAGTGA	G	chr2_47798824_GGAGTGGGGGATAGTGA_G	MSH6	Absent	Pathogenic	frameshift_variant	ENST00000234420.11:c.847_862del	ENSP00000234420.5:p.Gly283LysfsTer3	2	0	2.36183e-05	0	0	.	Cancer
chr13	32338128	TAA	T	rs886038094	BRCA2	Pathogenic	Pathogenic	frameshift_variant	ENST00000380152.8:c.3774_3775del	ENSP00000369497.3:p.Ile1258MetfsTer6	2	0	2.34181e-05	0	0	.	Cancer
chr13	32339592	C	CT	rs80359499	BRCA2	Pathogenic	Pathogenic	frameshift_variant	ENST00000380152.8:c.5238dup	ENSP00000369497.3:p.Asn1747Ter	2	0	2.34869e-05	2.54695e-06	2.54695e-06	nfe	Cancer
chr13	32337651	C	A	rs397507663	BRCA2	Pathogenic	Pathogenic	stop_gained	ENST00000380152.8:c.3296C>A	ENSP00000369497.3:p.Ser1099Ter	2	0	2.34115e-05	0	1.15848e-05	sas	Cancer
chr13	32337160	TAAAC	T	rs80359351	BRCA2	Pathogenic	Pathogenic	frameshift_variant	ENST00000380152.8:c.2808_2811del	ENSP00000369497.3:p.Ala938ProfsTer21	2	0	2.34511e-05	2.28835e-05	2.28835e-05	nfe	Cancer
chr13	32332778	AAAAG	A	rs80359277	BRCA2		Pathogenic	frameshift_variant	ENST00000380152.8:c.1310_1313del	ENSP00000369497.3:p.Lys437IlefsTer22	2	0	2.34291e-05	4.24244e-06	5.38068e-05	afr	Cancer
chr19	11110759	C	T	rs769737896	LDLR		Pathogenic	stop_gained	ENST00000558518.6:c.1048C>T	ENSP00000454071.1:p.Arg350Ter	2	0	2.35394e-05	7.6281e-06	2.22846e-05	eas	Cardiovascular
chr19	11113308	G	A	rs552422789	LDLR		Likely_pathogenic	missense_variant	ENST00000558518.6:c.1217G>A	ENSP00000454071.1:p.Arg406Gln	2	0	2.37699e-05	4.23724e-06	4.45792e-05	eas	Cardiovascular
chr12	32896580	ACTGT	A	rs397516997	PKP2		Pathogenic	frameshift_variant	ENST00000340811.9:c.148_151del	ENSP00000342800.5:p.Thr50SerfsTer61	2	0	2.53075e-05	3.48447e-05	6.78672e-05	eas	Cardiovascular
chr19	11120143	C	T	rs746118995	LDLR		Pathogenic/Likely_pathogenic	missense_variant	ENST00000558518.6:c.1897C>T	ENSP00000454071.1:p.Arg633Cys	2	0	2.34208e-05	3.55969e-05	6.68241e-05	eas	Cardiovascular
chr16	23614040	G	T	rs876658157	PALB2		Pathogenic	stop_gained	ENST00000261584.9:c.3165C>A	ENSP00000261584.4:p.Tyr1055Ter	2	0	2.3417e-05	8.47644e-07	8.47644e-07	nfe	Cancer
chr13	32338564	TTCAAA	T	rs786203340	BRCA2		Pathogenic	frameshift_variant	ENST00000380152.8:c.4211_4215del	ENSP00000369497.3:p.Ser1404Ter	2	0	2.34516e-05	0	0	.	Cancer
chr11	64810109	T	G	rs386134250	MEN1		Pathogenic	start_lost	ENST00000450708.7:c.1A>C	ENSP00000394933.3:p.Met1?	2	0	2.4005e-05	0.000172094	0.000730677	sas	Cancer
chr14	23415652	G	A	rs121913650	MYH7		Likely_pathogenic	missense_variant	ENST00000355349.4:c.5134C>T	ENSP00000347507.3:p.Arg1712Trp	2	0	2.35045e-05	6.77944e-06	1.09794e-05	sas	Cardiovascular
chr11	61437753	G	A	rs774508076	SDHAF2		Pathogenic/Likely_pathogenic	stop_gained	ENST00000301761.7:c.165G>A	ENSP00000301761.3:p.Trp55Ter	2	0	2.34511e-05	5.93221e-06	5.93221e-06	nfe	Cancer
chr19	11113678	C	T	rs755667663	LDLR		Pathogenic/Likely_pathogenic	missense_variant	ENST00000558518.6:c.1502C>T	ENSP00000454071.1:p.Ala501Val	2	0	2.35438e-05	6.77975e-06	0.000164962	mid	Cardiovascular
chr14	23426045	C	T	rs886039030	MYH7		Pathogenic/Likely_pathogenic	missense_variant	ENST00000355349.4:c.2081G>A	ENSP00000347507.3:p.Arg694His	2	0	2.34593e-05	1.69485e-06	4.00416e-05	afr	Cardiovascular
chr14	23431789	C	T	rs397516260	MYH7		Pathogenic/Likely_pathogenic	missense_variant	ENST00000355349.4:c.611G>A	ENSP00000347507.3:p.Arg204His	2	0	2.34648e-05	1.69483e-05	2.22707e-05	eas	Cardiovascular
chr11	47332075	G	A	rs397516042	MYBPC3		Pathogenic/Likely_pathogenic	stop_gained	ENST00000545968.6:c.3811C>T	ENSP00000442795.1:p.Arg1271Ter	2	0	2.36183e-05	5.10305e-06	0.000167673	mid	Cardiovascular
chr19	11116936	C	T	rs373371572	LDLR		Pathogenic	missense_variant	ENST00000558518.6:c.1783C>T	ENSP00000454071.1:p.Arg595Trp	2	0	2.36782e-05	1.27119e-05	4.45593e-05	eas	Cardiovascular
chr13	32338633	A	AT	rs80359439	BRCA2		Pathogenic	frameshift_variant	ENST00000380152.8:c.4284dup	ENSP00000369497.3:p.Gln1429SerfsTer9	2	0	2.34313e-05	1.19613e-05	2.25902e-05	sas	Cancer
chr11	47342697	C	T	rs397515907	MYBPC3		Pathogenic/Likely_pathogenic	missense_variant	ENST00000545968.6:c.1505G>A	ENSP00000442795.1:p.Arg502Gln	2	0	2.35944e-05	4.23767e-06	6.67361e-05	afr	Cardiovascular
chr12	32822526	G	A	rs397517012	PKP2		Pathogenic	stop_gained	ENST00000340811.9:c.1780C>T	ENSP00000342800.5:p.Gln594Ter	2	0	2.34071e-05	2.54248e-06	2.54248e-06	nfe	Cardiovascular
chr2	178589849	G	A	rs72646846	TTN		Pathogenic/Likely_pathogenic	stop_gained	ENST00000589042.5:c.61876C>T	ENSP00000467141.1:p.Arg20626Ter	2	0	2.34148e-05	5.93435e-06	2.19587e-05	sas	Cardiovascular
chr19	38464723	G	A	rs765241115	RYR1		Pathogenic/Likely_pathogenic	splice_donor_variant	ENST00000359596.8:c.2870+1G>A	.	2	0	2.4341e-05	1.03336e-05	1.03336e-05	nfe	Miscellaneous
chr2	178571794	G	A	rs794729285	TTN		Pathogenic/Likely_pathogenic	stop_gained	ENST00000589042.5:c.74338C>T	ENSP00000467141.1:p.Arg24780Ter	2	0	2.3411e-05	1.69552e-06	1.69552e-06	nfe	Cardiovascular
chr2	178684396	G	A	chr2_178684396_G_A	TTN		Likely_pathogenic	stop_gained	ENST00000589042.5:c.32656C>T	ENSP00000467141.1:p.Gln10886Ter	2	0	2.34214e-05	0	2.19727e-05	sas	Cardiovascular
chr2	178548487	G	A	rs1416323929	TTN		Likely_pathogenic	stop_gained	ENST00000589042.5:c.93139C>T	ENSP00000467141.1:p.Arg31047Ter	2	0	2.34357e-05	8.4761e-07	2.22846e-05	eas	Cardiovascular
chr19	38500655	G	A	rs121918594	RYR1		Pathogenic	missense_variant	ENST00000359596.8:c.7373G>A	ENSP00000352608.2:p.Arg2458His	2	0	2.44918e-05	6.77966e-06	6.77966e-06	nfe	Miscellaneous
chr2	178609301	G	A	rs1343120755	TTN		Pathogenic/Likely_pathogenic	stop_gained	ENST00000589042.5:c.52009C>T	ENSP00000467141.1:p.Arg17337Ter	2	0	2.34132e-05	1.70352e-06	2.24729e-05	eas	Cardiovascular
chr19	11089541	C	A	chr19_11089541_C_A	LDLR		Likely_pathogenic	5_prime_UTR_variant	ENST00000558518.6:c.-8C>A	.	2	0	2.36608e-05	0	0	.	Cardiovascular
chr2	188999852	G	A	rs1688417659	COL3A1		Likely_pathogenic	missense_variant	ENST00000304636.9:c.2240G>A	ENSP00000304408.4:p.Gly747Asp	2	0	2.34313e-05	0	0	.	Cardiovascular
chr19	38496283	C	T	rs118192177	RYR1		Pathogenic	missense_variant	ENST00000359596.8:c.6617C>T	ENSP00000352608.2:p.Thr2206Met	2	0	2.35855e-05	2.45753e-05	4.00395e-05	afr	Miscellaneous
chr19	11106668	T	A	rs139043155	LDLR		Pathogenic	missense_variant	ENST00000558518.6:c.798T>A	ENSP00000454071.1:p.Asp266Glu	2	0	2.34412e-05	4.40662e-05	4.40662e-05	nfe	Cardiovascular
chr19	38504320	G	A	rs780455924	RYR1		Likely_pathogenic	missense_variant	ENST00000359596.8:c.8027G>A	ENSP00000352608.2:p.Arg2676Gln	2	0	2.36245e-05	3.38972e-06	2.22806e-05	eas	Miscellaneous
chr1	161356812	A	G	rs898854295	SDHC		Pathogenic/Likely_pathogenic	missense_variant	ENST00000367975.7:c.377A>G	ENSP00000356953.3:p.Tyr126Cys	2	0	2.3428e-05	6.35591e-05	6.35591e-05	nfe	Cancer
chr2	178532215	TC	T	rs747662439	TTN		Pathogenic/Likely_pathogenic	frameshift_variant	ENST00000589042.5:c.104399del	ENSP00000467141.1:p.Arg34800LysfsTer10	2	0	2.34187e-05	3.3902e-06	3.3902e-06	nfe	Cardiovascular
chr2	178547073	A	C	rs763668385	TTN		Likely_pathogenic	stop_gained	ENST00000589042.5:c.94452T>G	ENSP00000467141.1:p.Tyr31484Ter	2	0	2.34406e-05	0	1.33433e-05	afr	Cardiovascular
chr13	32338034	CTGAA	C	rs80359396	BRCA2		Pathogenic	frameshift_variant	ENST00000380152.8:c.3682_3685del	ENSP00000369497.3:p.Asn1228PhefsTer10	2	0	2.36245e-05	8.48225e-07	8.48225e-07	nfe	Cancer
chr2	178560479	TGGAACTGTAAATG	T	rs762286447	TTN		Likely_pathogenic	frameshift_variant	ENST00000589042.5:c.85640_85652del	ENSP00000467141.1:p.Pro28547GlnfsTer12	2	0	2.3428e-05	4.23847e-06	4.23847e-06	nfe	Cardiovascular
chr14	23417597	C	T	rs397516207	MYH7		Pathogenic/Likely_pathogenic	missense_variant	ENST00000355349.4:c.4259G>A	ENSP00000347507.3:p.Arg1420Gln	1	0	1.17401e-05	5.08459e-06	2.22836e-05	eas	Cardiovascular
chr19	38483068	GC	G	chr19_38483068_GC_G	RYR1		Pathogenic	frameshift_variant	ENST00000359596.8:c.4665del	ENSP00000352608.2:p.Thr1556ProfsTer44	1	0	1.17711e-05	0	0	.	Miscellaneous
chr14	23422262	G	T	rs730880769	MYH7		Likely_pathogenic	missense_variant	ENST00000355349.4:c.3163C>A	ENSP00000347507.3:p.Leu1055Met	1	0	1.17933e-05	8.47446e-07	8.47446e-07	nfe	Cardiovascular
chr2	47429812	C	T	rs63749849	MSH2		Pathogenic	stop_gained	ENST00000233146.7:c.1147C>T	ENSP00000233146.2:p.Arg383Ter	1	0	1.1736e-05	8.47443e-07	1.09823e-05	sas	Cancer
chr19	38483516	G	T	rs193922778	RYR1		Likely_pathogenic	missense_variant&splice_region_variant	ENST00000359596.8:c.4934G>T	ENSP00000352608.2:p.Arg1645Leu	1	0	1.18366e-05	0	0	.	Miscellaneous
chr2	47466696	GCA	G	rs63749930	MSH2		Pathogenic	frameshift_variant	ENST00000233146.7:c.1552_1553del	ENSP00000233146.2:p.Gln518ValfsTer10	1	0	1.17159e-05	0	0	.	Cancer
chr15	48421982	C	T	rs363811	FBN1		Pathogenic	missense_variant	ENST00000316623.10:c.7540G>A	ENSP00000325527.5:p.Gly2514Arg	1	0	1.17357e-05	0	0	.	Cardiovascular
chr19	38494565	G	T	rs118192163	RYR1		Likely_pathogenic	missense_variant	ENST00000359596.8:c.6488G>T	ENSP00000352608.2:p.Arg2163Leu	1	0	1.18833e-05	0	0	.	Miscellaneous
chr13	48347864	G	A	rs1566187856	RB1		Likely_pathogenic	splice_donor_variant	ENST00000267163.6:c.539+1G>A	.	1	0	1.17305e-05	0	0	.	Cancer
chr13	32394814	C	T	rs80359212	BRCA2		Pathogenic	stop_gained	ENST00000380152.8:c.9382C>T	ENSP00000369497.3:p.Arg3128Ter	1	0	1.17104e-05	8.47459e-06	8.00897e-05	afr	Cancer
chr19	38494579	G	A	rs118192176	RYR1		Pathogenic	missense_variant	ENST00000359596.8:c.6502G>A	ENSP00000352608.2:p.Val2168Met	1	0	1.18486e-05	4.23714e-06	4.23714e-06	nfe	Miscellaneous
chr14	23418249	G	A	rs397516201	MYH7		Pathogenic	missense_variant	ENST00000355349.4:c.4130C>T	ENSP00000347507.3:p.Thr1377Met	1	0	1.1728e-05	1.69485e-06	2.22806e-05	eas	Cardiovascular
chr19	11107420	C	A	rs730882090	LDLR		Likely_pathogenic	missense_variant	ENST00000558518.6:c.846C>A	ENSP00000454071.1:p.Phe282Leu	1	0	1.1722e-05	2.54556e-06	1.09861e-05	sas	Cardiovascular
chr15	48437009	G	A	rs76702162	FBN1		Pathogenic	missense_variant	ENST00000316623.10:c.6448C>T	ENSP00000325527.5:p.Arg2150Cys	1	0	1.17129e-05	8.47953e-07	8.47953e-07	nfe	Cardiovascular
chr2	21009331	G	A	rs146538280	APOB		Pathogenic	stop_gained	ENST00000233242.5:c.7537C>T	ENSP00000233242.1:p.Arg2513Ter	1	0	1.17088e-05	2.54245e-06	2.19631e-05	sas	Cardiovascular
chr19	11107514	GGTGA	G	rs2077315885	LDLR		Likely_pathogenic	splice_donor_variant	ENST00000558518.6:c.940+3_940+6del	.	1	0	1.17625e-05	0	0	.	Cardiovascular
chr2	21010188	TG	T	chr2_21010188_TG_T	APOB		Pathogenic	frameshift_variant	ENST00000233242.5:c.6679del	ENSP00000233242.1:p.His2227MetfsTer50	1	0	1.17058e-05	1.71284e-06	1.71284e-06	nfe	Cardiovascular
chr15	48428427	G	A	rs1318405523	FBN1		Pathogenic/Likely_pathogenic	missense_variant	ENST00000316623.10:c.6916C>T	ENSP00000325527.5:p.Arg2306Cys	1	0	1.17694e-05	1.69506e-06	1.33522e-05	afr	Cardiovascular
chr16	23624020	GATTTCCAA	G	chr16_23624020_GATTTCCAA_G	PALB2		Pathogenic	frameshift_variant	ENST00000261584.9:c.2815_2822del	ENSP00000261584.4:p.Leu939GlnfsTer11	1	0	1.17297e-05	0	0	.	Cancer
chr15	48415549	G	A	rs794728283	FBN1		Pathogenic/Likely_pathogenic	missense_variant	ENST00000316623.10:c.8038C>T	ENSP00000325527.5:p.Arg2680Cys	1	0	1.16992e-05	8.47912e-07	8.47912e-07	nfe	Cardiovascular
chr2	21011352	A	G	chr2_21011352_A_G	APOB		Likely_pathogenic	missense_variant	ENST00000233242.5:c.5516T>C	ENSP00000233242.1:p.Ile1839Thr	1	0	1.17014e-05	8.47453e-07	8.47453e-07	nfe	Cardiovascular
chr2	21010236	CTT	C	rs1186975248	APOB		Pathogenic	frameshift_variant	ENST00000233242.5:c.6630_6631del	ENSP00000233242.1:p.Leu2212Ter	1	0	1.17189e-05	0	0	.	Cardiovascular
chr14	23428587	C	A	rs267606911	MYH7		Pathogenic/Likely_pathogenic	missense_variant	ENST00000355349.4:c.1491G>T	ENSP00000347507.3:p.Glu497Asp	1	0	1.17112e-05	0	0	.	Cardiovascular
chr14	23426844	C	T	rs1241603111	MYH7		Likely_pathogenic	missense_variant	ENST00000355349.4:c.1977G>A	ENSP00000347507.3:p.Met659Ile	1	0	1.2047e-05	0	0	.	Cardiovascular
chr13	32338674	AAG	A	rs1593902043	BRCA2		Pathogenic/Likely_pathogenic	frameshift_variant	ENST00000380152.8:c.4322_4323del	ENSP00000369497.3:p.Glu1441ValfsTer3	1	0	1.17476e-05	0	0	.	Cancer
chr19	38467654	C	T	rs573649990	RYR1		Pathogenic/Likely_pathogenic	missense_variant	ENST00000359596.8:c.3223C>T	ENSP00000352608.2:p.Arg1075Trp	1	0	1.17376e-05	8.4742e-07	4.45474e-05	eas	Miscellaneous
chr13	32380135	GA	G	rs80359752	BRCA2		Pathogenic	frameshift_variant	ENST00000380152.8:c.9253del	ENSP00000369497.3:p.Thr3085GlnfsTer19	1	0	1.17228e-05	0	1.34217e-05	afr	Cancer
chr14	23424876	G	A	rs2754158	MYH7		Pathogenic/Likely_pathogenic	missense_variant	ENST00000355349.4:c.2572C>T	ENSP00000347507.3:p.Arg858Cys	1	0	1.17291e-05	1.18639e-05	3.33289e-05	amr	Cardiovascular
chr2	47416428	A	T	rs587779070	MSH2		Pathogenic	splice_region_variant	ENST00000233146.7:c.1075A>T	ENSP00000233146.2:p.Arg359Ter	1	0	1.17052e-05	0	0	.	Cancer
chr14	23424059	C	T	rs121913628	MYH7		Pathogenic/Likely_pathogenic	missense_variant	ENST00000355349.4:c.2770G>A	ENSP00000347507.3:p.Glu924Lys	1	0	1.17096e-05	0	0	.	Cardiovascular
chr14	23432713	C	T	rs397516209	MYH7		Likely_pathogenic	missense_variant	ENST00000355349.4:c.428G>A	ENSP00000347507.3:p.Arg143Gln	1	0	1.17575e-05	4.23718e-06	4.23718e-06	nfe	Cardiovascular
chr13	32346888	AC	A	rs869040376	BRCA2		Pathogenic	frameshift_variant	ENST00000380152.8:c.7002del	ENSP00000369497.3:p.Arg2336AlafsTer31	1	0	1.17206e-05	0	0	.	Cancer
chr13	32346886	G	GT	rs754611265	BRCA2		Pathogenic	frameshift_variant	ENST00000380152.8:c.6998dup	ENSP00000369497.3:p.Pro2334ThrfsTer6	1	0	1.17132e-05	2.54957e-06	2.54957e-06	nfe	Cancer
chr19	38499975	G	A	rs193922809	RYR1		Likely_pathogenic|drug_response	missense_variant	ENST00000359596.8:c.7282G>A	ENSP00000352608.2:p.Ala2428Thr	1	0	1.19904e-05	1.35594e-05	0.000164366	mid	Miscellaneous
chr13	32341011	C	G	rs80358893	BRCA2		Pathogenic	stop_gained	ENST00000380152.8:c.6656C>G	ENSP00000369497.3:p.Ser2219Ter	1	0	1.17275e-05	0	0	.	Cancer
chr19	38507783	T	C	rs756870293	RYR1		Pathogenic	missense_variant	ENST00000359596.8:c.8888T>C	ENSP00000352608.2:p.Leu2963Pro	1	0	1.17847e-05	3.39024e-06	3.39024e-06	nfe	Miscellaneous
chr19	38500642	C	T	rs193922816	RYR1		Pathogenic	missense_variant	ENST00000359596.8:c.7360C>T	ENSP00000352608.2:p.Arg2454Cys	1	0	1.21767e-05	5.08461e-06	3.2941e-05	sas	Miscellaneous
chr2	47795965	C	T	chr2_47795965_C_T	MSH6		Pathogenic	stop_gained	ENST00000234420.11:c.529C>T	ENSP00000234420.5:p.Gln177Ter	1	0	1.17286e-05	0	0	.	Cancer
chr13	32340760	CTTAAATG	C	rs397507851	BRCA2		Pathogenic	frameshift_variant	ENST00000380152.8:c.6408_6414del	ENSP00000369497.3:p.Asn2137LysfsTer29	1	0	1.17536e-05	0	0	.	Cancer
chr2	47796012	AT	A	rs587782281	MSH6		Pathogenic/Likely_pathogenic	frameshift_variant	ENST00000234420.11:c.578del	ENSP00000234420.5:p.Leu193TrpfsTer18	1	0	1.17264e-05	8.47425e-07	8.47425e-07	nfe	Cancer
chr2	47475171	G	C	rs63750875	MSH2		Pathogenic	missense_variant	ENST00000233146.7:c.1906G>C	ENSP00000233146.2:p.Ala636Pro	1	0	1.17335e-05	1.69487e-06	1.69487e-06	nfe	Cancer
chr19	38505308	G	C	rs1555785388	RYR1		Likely_pathogenic	splice_acceptor_variant	ENST00000359596.8:c.8311-1G>C	.	1	0	1.19283e-05	0	0	.	Miscellaneous
chr12	120978770	T	C	chr12_120978770_T_C	HNF1A		Pathogenic	start_lost	ENST00000257555.11:c.2T>C	ENSP00000257555.5:p.Met1?	1	0	1.19312e-05	0	0	.	Miscellaneous
chr2	47799092	T	C	rs587779204	MSH6		Pathogenic/Likely_pathogenic	missense_variant	ENST00000234420.11:c.1109T>C	ENSP00000234420.5:p.Leu370Ser	1	0	1.16986e-05	0	0	.	Cancer
chr2	47799466	C	T	rs587779212	MSH6		Pathogenic	stop_gained	ENST00000234420.11:c.1483C>T	ENSP00000234420.5:p.Arg495Ter	1	0	1.1725e-05	8.47463e-07	1.09813e-05	sas	Cancer
chr13	32340254	AAGTC	A	rs80359547	BRCA2		Pathogenic	frameshift_variant	ENST00000380152.8:c.5904_5907del	ENSP00000369497.3:p.Val1969HisfsTer34	1	0	1.17418e-05	0	0	.	Cancer
chr13	32340089	G	T	rs397507800	BRCA2		Pathogenic	stop_gained	ENST00000380152.8:c.5734G>T	ENSP00000369497.3:p.Glu1912Ter	1	0	1.17129e-05	0	1.0982e-05	sas	Cancer
chr2	21002271	A	G	rs1339117465	APOB		Pathogenic	missense_variant	ENST00000233242.5:c.13151T>C	ENSP00000233242.1:p.Leu4384Pro	1	0	1.17052e-05	5.08488e-06	1.09798e-05	sas	Cardiovascular
chr13	32340000	C	A	rs80358785	BRCA2		Pathogenic	stop_gained	ENST00000380152.8:c.5645C>A	ENSP00000369497.3:p.Ser1882Ter	1	0	1.17096e-05	6.78229e-06	2.23045e-05	eas	Cancer
chr13	32339972	GTAAT	G	rs80359526	BRCA2		Pathogenic	frameshift_variant	ENST00000380152.8:c.5621_5624del	ENSP00000369497.3:p.Ile1874ArgfsTer34	1	0	1.17159e-05	8.4822e-07	8.4822e-07	nfe	Cancer
chr19	38500654	C	T	rs28933397	RYR1		Likely_pathogenic	missense_variant	ENST00000359596.8:c.7372C>T	ENSP00000352608.2:p.Arg2458Cys	1	0	1.20846e-05	5.0846e-06	5.0846e-06	nfe	Miscellaneous
chr13	32380043	C	T	rs45580035	BRCA2		Pathogenic	missense_variant	ENST00000380152.8:c.9154C>T	ENSP00000369497.3:p.Arg3052Trp	1	0	1.17335e-05	4.23732e-06	2.19582e-05	sas	Cancer
chr19	38510518	C	T	rs1381679767	RYR1		Pathogenic/Likely_pathogenic	stop_gained	ENST00000359596.8:c.8953C>T	ENSP00000352608.2:p.Arg2985Ter	1	0	1.17426e-05	5.08469e-06	2.22806e-05	eas	Miscellaneous
chr13	32379885	C	CA	rs397507419	BRCA2		Pathogenic	frameshift_variant	ENST00000380152.8:c.9097dup	ENSP00000369497.3:p.Thr3033AsnfsTer11	1	0	1.17277e-05	6.78302e-06	6.78302e-06	nfe	Cancer
chr13	32376792	G	A	rs397508006	BRCA2		Pathogenic	splice_donor_variant	ENST00000380152.8:c.8754+1G>A	.	1	0	1.17247e-05	0	0	.	Cancer
chr2	47476399	C	T	rs63749932	MSH2		Pathogenic	stop_gained	ENST00000233146.7:c.2038C>T	ENSP00000233146.2:p.Arg680Ter	1	0	1.17266e-05	8.47448e-07	8.47448e-07	nfe	Cancer
chr19	38499223	G	A	rs112563513	RYR1		Pathogenic|drug_response	missense_variant	ENST00000359596.8:c.7007G>A	ENSP00000352608.2:p.Arg2336His	1	0	1.17899e-05	1.69485e-06	1.09786e-05	sas	Miscellaneous
chr14	23425316	C	T	rs3218716	MYH7		Pathogenic/Likely_pathogenic	missense_variant	ENST00000355349.4:c.2389G>A	ENSP00000347507.3:p.Ala797Thr	1	0	1.17305e-05	2.88128e-05	5.00033e-05	amr	Cardiovascular
chr13	32370507	G	T	chr13_32370507_G_T	BRCA2		Pathogenic	stop_gained	ENST00000380152.8:c.8437G>T	ENSP00000369497.3:p.Gly2813Ter	1	0	1.17137e-05	0	0	.	Cancer
chr2	47478507	C	T	rs63749917	MSH2		Pathogenic	stop_gained	ENST00000233146.7:c.2446C>T	ENSP00000233146.2:p.Gln816Ter	1	0	1.17209e-05	0	0	.	Cancer
chr13	32346896	G	A	rs28897743	BRCA2		Pathogenic	missense_variant&splice_region_variant	ENST00000380152.8:c.7007G>A	ENSP00000369497.3:p.Arg2336His	1	0	1.1717e-05	6.81779e-06	1.11672e-05	sas	Cancer
chr13	32363211	C	T	rs80359035	BRCA2		Pathogenic/Likely_pathogenic	missense_variant	ENST00000380152.8:c.8009C>T	ENSP00000369497.3:p.Ser2670Leu	1	0	1.17228e-05	8.47525e-07	2.19703e-05	sas	Cancer
chr19	38499670	C	T	rs193922803	RYR1		Pathogenic	missense_variant	ENST00000359596.8:c.7063C>T	ENSP00000352608.2:p.Arg2355Trp	1	0	1.22411e-05	2.03413e-05	3.29786e-05	sas	Miscellaneous
chr2	47480865	AAG	A	rs63751618	MSH2		Pathogenic	frameshift_variant	ENST00000233146.7:c.2633_2634del	ENSP00000233146.2:p.Glu878AlafsTer3	1	0	1.17261e-05	0	0	.	Cancer
chr13	32357555	G	T	rs990732816	BRCA2		Likely_pathogenic	intron_variant	ENST00000380152.8:c.7618-187G>T	.	1	0	1.17379e-05	0	0	.	Cancer
chr2	47795893	G	T	rs267608035	MSH6		Likely_pathogenic	splice_acceptor_variant	ENST00000234420.11:c.458-1G>T	.	1	0	1.17192e-05	0	0	.	Cancer
chr19	38499691	G	A	rs762401851	RYR1		Likely_pathogenic	missense_variant	ENST00000359596.8:c.7084G>A	ENSP00000352608.2:p.Glu2362Lys	1	0	1.20322e-05	0	0	.	Miscellaneous
chr13	32356463	C	T	rs80358971	BRCA2		Pathogenic	stop_gained	ENST00000380152.8:c.7471C>T	ENSP00000369497.3:p.Gln2491Ter	1	0	1.17154e-05	8.47571e-07	1.09789e-05	sas	Cancer
chr13	32355129	ATTAAC	A	rs1555286065	BRCA2		Pathogenic	frameshift_variant	ENST00000380152.8:c.7279_7283del	ENSP00000369497.3:p.Asn2427GlyfsTer10	1	0	1.17343e-05	0	0	.	Cancer
chr14	23415651	C	T	rs193922390	MYH7		Pathogenic	missense_variant	ENST00000355349.4:c.5135G>A	ENSP00000347507.3:p.Arg1712Gln	1	0	1.17269e-05	2.03381e-05	2.22757e-05	eas	Cardiovascular
chr13	32363370	A	G	rs41293513	BRCA2		Pathogenic	missense_variant	ENST00000380152.8:c.8168A>G	ENSP00000369497.3:p.Asp2723Gly	1	0	1.1708e-05	8.4744e-07	8.4744e-07	nfe	Cancer
chr17	43069047	T	C	chr17_43069047_T_C	BRCA1		Pathogenic	intron_variant	ENST00000357654.9:c.4987-1352A>G	.	1	0	1.17025e-05	0	0	.	Cancer
chr17	43063952	C	T	rs1800747	BRCA1		Pathogenic/Likely_pathogenic	splice_acceptor_variant	ENST00000357654.9:c.5075-1G>A	.	1	0	1.17148e-05	0	0	.	Cancer
chr17	43104882	T	C	rs864622444	BRCA1		Pathogenic/Likely_pathogenic	missense_variant	ENST00000357654.9:c.287A>G	ENSP00000350283.3:p.Asp96Gly	1	0	1.17047e-05	0	0	.	Cancer
chr17	43063873	C	A	rs80358094	BRCA1		Pathogenic	splice_donor_variant	ENST00000357654.9:c.5152+1G>T	.	1	0	1.17047e-05	1.69874e-06	1.69874e-06	nfe	Cancer
chr17	43092597	A	AT	rs878853292	BRCA1		Pathogenic	stop_gained&frameshift_variant	ENST00000357654.9:c.2933_2934insA	ENSP00000350283.3:p.Tyr978Ter	1	0	1.17074e-05	0	0	.	Cancer
chr17	43124044	A	G	rs80356929	BRCA1		Pathogenic	missense_variant	ENST00000357654.9:c.53T>C	ENSP00000350283.3:p.Met18Thr	1	0	1.17047e-05	5.93382e-06	5.93382e-06	nfe	Cancer
chr17	43063332	C	T	rs80358004	BRCA1		Pathogenic	splice_donor_variant	ENST00000357654.9:c.5193+1G>A	.	1	0	1.17052e-05	0	0	.	Cancer
chr17	43057074	G	T	rs80357028	BRCA1		Pathogenic	missense_variant	ENST00000357654.9:c.5255C>A	ENSP00000350283.3:p.Ala1752Glu	1	0	1.17137e-05	0	0	.	Cancer
chr18	31071603	AC	A	rs794728072	DSC2		Likely_pathogenic	splice_donor_variant	ENST00000280904.11:c.2125+1del	.	1	0	1.17036e-05	2.5447e-06	2.5447e-06	nfe	Cardiovascular
chr15	48485374	C	T	rs794728208	FBN1		Pathogenic	missense_variant&splice_region_variant	ENST00000316623.10:c.3712G>A	ENSP00000325527.5:p.Asp1238Asn	1	0	1.17134e-05	1.69491e-06	1.69491e-06	nfe	Cardiovascular
chr19	38512484	G	A	rs776697656	RYR1		Pathogenic	splice_donor_variant	ENST00000359596.8:c.9472+1G>A	.	1	0	1.17858e-05	2.54243e-06	2.22797e-05	eas	Miscellaneous
chr17	43047665	C	T	rs397509284	BRCA1		Pathogenic	stop_gained	ENST00000357654.9:c.5445G>A	ENSP00000350283.3:p.Trp1815Ter	1	0	1.17211e-05	0	0	.	Cancer
chr17	43076584	T	TA	chr17_43076584_T_TA	BRCA1		Pathogenic	frameshift_variant	ENST00000357654.9:c.4387_4388insT	ENSP00000350283.3:p.Tyr1463LeufsTer13	1	0	1.17055e-05	0	0	.	Cancer
chr17	7675070	C	T	rs397514495	TP53		Pathogenic/Likely_pathogenic	missense_variant	ENST00000269305.9:c.542G>A	ENSP00000269305.4:p.Arg181His	1	0	1.18587e-05	1.77962e-05	2.22777e-05	eas	Cancer
chr18	31524526	C	T	rs794728083	DSG2		Pathogenic	stop_gained	ENST00000261590.13:c.769C>T	ENSP00000261590.8:p.Gln257Ter	1	0	1.17093e-05	0	0	.	Cardiovascular
chr17	7670700	G	A	rs587782529	TP53		Pathogenic/Likely_pathogenic	missense_variant	ENST00000269305.9:c.1009C>T	ENSP00000269305.4:p.Arg337Cys	1	0	1.17156e-05	0	0	.	Cancer
chr16	23641140	C	A	rs587782462	PALB2		Pathogenic/Likely_pathogenic	synonymous_variant	ENST00000261584.9:c.18G>T	ENSP00000261584.4:p.Gly6	1	0	1.17592e-05	0	0	.	Cancer
chr16	23639252	G	C	chr16_23639252_G_C	PALB2		Pathogenic	intron_variant	ENST00000261584.9:c.49-1123C>G	.	1	0	1.17437e-05	0	0	.	Cancer
chr16	23638094	G	C	chr16_23638094_G_C	PALB2		Pathogenic	stop_gained	ENST00000261584.9:c.84C>G	ENSP00000261584.4:p.Tyr28Ter	1	0	1.17044e-05	0	0	.	Cancer
chr17	43051118	C	G	rs80358099	BRCA1		Pathogenic	splice_acceptor_variant	ENST00000357654.9:c.5278-1G>C	.	1	0	1.17066e-05	0	1.66717e-05	amr	Cancer
chr19	38534775	G	A	rs193922839	RYR1		Likely_pathogenic	missense_variant	ENST00000359596.8:c.11315G>A	ENSP00000352608.2:p.Arg3772Gln	1	0	1.17655e-05	2.54263e-06	2.6703e-05	afr	Miscellaneous
chr17	43094684	ATGAG	A	rs80357919	BRCA1		Pathogenic	frameshift_variant	ENST00000357654.9:c.843_846del	ENSP00000350283.3:p.Ser282TyrfsTer15	1	0	1.17176e-05	8.47642e-07	8.47642e-07	nfe	Cancer
chr17	43094514	C	CT	rs80357569	BRCA1		Pathogenic	frameshift_variant	ENST00000357654.9:c.1016_1017insA	ENSP00000350283.3:p.Val340GlyfsTer6	1	0	1.17214e-05	8.4744e-07	2.22767e-05	eas	Cancer
chr19	38523867	G	A	rs200576795	RYR1		Likely_pathogenic	intron_variant	ENST00000359596.8:c.10441-48G>A	.	1	0	1.51598e-05	1.94928e-05	1.94928e-05	nfe	Miscellaneous
chr19	11100236	C	G	rs2228671	LDLR		Pathogenic	missense_variant	ENST00000558518.6:c.81C>G	ENSP00000454071.1:p.Cys27Trp	1	0	1.17159e-05	1.9493e-05	0.000164366	mid	Cardiovascular
chr17	43093919	G	A	rs80356893	BRCA1		Pathogenic	stop_gained	ENST00000357654.9:c.1612C>T	ENSP00000350283.3:p.Gln538Ter	1	0	1.17063e-05	0	0	.	Cancer
chr17	43106455	C	T	rs80358042	BRCA1		Pathogenic	splice_donor_variant	ENST00000357654.9:c.212+1G>A	.	1	0	1.17159e-05	0	1.67431e-05	amr	Cancer
chr18	31086635	A	AT	rs1060502989	DSC2		Pathogenic	frameshift_variant	ENST00000280904.11:c.882_883insA	ENSP00000280904.6:p.Phe295IlefsTer23	1	0	1.17101e-05	8.47442e-07	8.47442e-07	nfe	Cardiovascular
chr17	43092596	GA	G	rs80357741	BRCA1		Pathogenic	frameshift_variant	ENST00000357654.9:c.2934del	ENSP00000350283.3:p.Arg979ValfsTer21	1	0	1.17074e-05	0	0	.	Cancer
chr17	43071225	G	C	rs80357433	BRCA1		Pathogenic	stop_gained	ENST00000357654.9:c.4689C>G	ENSP00000350283.3:p.Tyr1563Ter	1	0	1.17069e-05	4.23728e-06	4.23728e-06	nfe	Cancer
chr17	43091924	G	A	rs62625308	BRCA1		Pathogenic	stop_gained	ENST00000357654.9:c.3607C>T	ENSP00000350283.3:p.Arg1203Ter	1	0	1.17101e-05	8.47465e-06	3.29395e-05	sas	Cancer
chr17	43115744	C	T	rs80357498	BRCA1		Pathogenic	missense_variant	ENST00000357654.9:c.116G>A	ENSP00000350283.3:p.Cys39Tyr	1	0	1.17187e-05	0	0	.	Cancer
chr17	43091771	TAGAC	T	rs80357868	BRCA1		Pathogenic	frameshift_variant	ENST00000357654.9:c.3756_3759del	ENSP00000350283.3:p.Ser1253ArgfsTer10	1	0	1.17434e-05	1.86446e-05	1.86446e-05	nfe	Cancer
chr17	43091759	CCT	C	rs80357579	BRCA1		Pathogenic	frameshift_variant	ENST00000357654.9:c.3770_3771del	ENSP00000350283.3:p.Glu1257GlyfsTer9	1	0	1.1736e-05	3.38978e-06	2.22747e-05	eas	Cancer
chr19	38565626	CG	C	rs1568584027	RYR1		Pathogenic	frameshift_variant	ENST00000359596.8:c.13295del	ENSP00000352608.2:p.Gly4432AlafsTer9	1	0	1.30154e-05	0	0	.	Miscellaneous
chr17	43124015	A	T	rs80358128	BRCA1		Pathogenic	splice_donor_variant	ENST00000357654.9:c.80+2T>A	.	1	0	1.17052e-05	0	0	.	Cancer
chr15	48505084	G	A	rs752664023	FBN1		Likely_pathogenic	missense_variant	ENST00000316623.10:c.1901C>T	ENSP00000325527.5:p.Ser634Phe	1	0	1.17132e-05	8.47436e-07	8.47436e-07	nfe	Cardiovascular
chr17	43074479	G	C	chr17_43074479_G_C	BRCA1		Pathogenic	stop_gained	ENST00000357654.9:c.4527C>G	ENSP00000350283.3:p.Tyr1509Ter	1	0	1.17222e-05	0	0	.	Cancer
chr17	43074331	C	T	rs80356988	BRCA1		Pathogenic	missense_variant&splice_region_variant	ENST00000357654.9:c.4675G>A	ENSP00000350283.3:p.Glu1559Lys	1	0	1.17121e-05	8.47596e-07	8.47596e-07	nfe	Cancer
chr19	38517520	C	T	rs752199191	RYR1		Pathogenic/Likely_pathogenic	stop_gained	ENST00000359596.8:c.9847C>T	ENSP00000352608.2:p.Arg3283Ter	1	0	1.22459e-05	1.69493e-06	9.99733e-05	amr	Miscellaneous
chr16	23629985	CAT	C	rs587776416	PALB2		Pathogenic	frameshift_variant	ENST00000261584.9:c.2167_2168del	ENSP00000261584.4:p.Met723ValfsTer21	1	0	1.17258e-05	1.44062e-05	0.000250083	amr	Cancer
chr19	11102698	T	TG	rs879254440	LDLR		Pathogenic	frameshift_variant	ENST00000558518.6:c.230dup	ENSP00000454071.1:p.Arg78ProfsTer52	1	0	1.17404e-05	0	0	.	Cardiovascular
chr19	11105384	T	G	rs879254540	LDLR		Pathogenic/Likely_pathogenic	missense_variant	ENST00000558518.6:c.478T>G	ENSP00000454071.1:p.Cys160Gly	1	0	1.18475e-05	0	0	.	Cardiovascular
chr16	23629237	G	GT	chr16_23629237_G_GT	PALB2		Pathogenic	frameshift_variant	ENST00000261584.9:c.2552_2553insA	ENSP00000261584.4:p.Asn851LysfsTer33	1	0	1.17041e-05	8.47499e-07	8.47499e-07	nfe	Cancer
chr19	11105572	C	G	rs756613387	LDLR		Likely_pathogenic	missense_variant	ENST00000558518.6:c.666C>G	ENSP00000454071.1:p.Cys222Trp	1	0	1.18528e-05	0	0	.	Cardiovascular
chr16	23637954	T	A	chr16_23637954_T_A	PALB2		Likely_pathogenic	splice_acceptor_variant	ENST00000261584.9:c.109-2A>T	.	1	0	1.17003e-05	0	0	.	Cancer
chr16	23623041	CTCTT	C	rs786204122	PALB2		Pathogenic	frameshift_variant	ENST00000261584.9:c.2920_2923del	ENSP00000261584.4:p.Lys974GlyfsTer3	1	0	1.17686e-05	0	0	.	Cancer
chr16	23607890	G	C	rs1218512317	PALB2		Pathogenic/Likely_pathogenic	stop_gained	ENST00000261584.9:c.3324C>G	ENSP00000261584.4:p.Tyr1108Ter	1	0	1.17099e-05	8.47469e-07	8.47469e-07	nfe	Cancer
chr16	23603590	GAAGT	G	rs587776424	PALB2		Pathogenic	frameshift_variant	ENST00000261584.9:c.3426_3429del	ENSP00000261584.4:p.Leu1142PhefsTer20	1	0	1.17947e-05	8.47436e-07	8.47436e-07	nfe	Cancer
chr19	38496886	G	A	rs756847750	RYR1		Likely_pathogenic	missense_variant	ENST00000359596.8:c.6823G>A	ENSP00000352608.2:p.Val2275Met	1	0	1.17841e-05	1.69494e-06	2.22876e-05	eas	Miscellaneous
chr16	2080164	G	C	chr16_2080164_G_C	TSC2		Likely_pathogenic	splice_acceptor_variant	ENST00000219476.9:c.3398-1G>C	.	1	0	1.1747e-05	0	0	.	Cancer
chr15	48520659	C	T	rs794728325	FBN1		Likely_pathogenic	missense_variant&splice_region_variant	ENST00000316623.10:c.1147G>A	ENSP00000325527.5:p.Glu383Lys	1	0	1.17478e-05	0	1.09806e-05	sas	Cardiovascular
chr15	48515465	G	A	rs587782943	FBN1		Likely_pathogenic	missense_variant	ENST00000316623.10:c.1390C>T	ENSP00000325527.5:p.Arg464Cys	1	0	1.1733e-05	1.69506e-06	0.000164962	mid	Cardiovascular
chr16	23635098	G	C	rs1057520736	PALB2		Pathogenic	stop_gained	ENST00000261584.9:c.1448C>G	ENSP00000261584.4:p.Ser483Ter	1	0	1.17096e-05	0	0	.	Cancer
chr15	48505037	G	A	rs193922185	FBN1		Pathogenic/Likely_pathogenic	missense_variant	ENST00000316623.10:c.1948C>T	ENSP00000325527.5:p.Arg650Cys	1	0	1.17115e-05	8.47462e-07	8.47462e-07	nfe	Cardiovascular
chr15	48495143	G	A	rs1060501083	FBN1		Pathogenic	missense_variant	ENST00000316623.10:c.2657C>T	ENSP00000325527.5:p.Pro886Leu	1	0	1.17159e-05	2.54234e-06	2.54234e-06	nfe	Cardiovascular
chr15	48489979	C	T	rs137854477	FBN1		Likely_pathogenic	missense_variant	ENST00000316623.10:c.2954G>A	ENSP00000325527.5:p.Gly985Glu	1	0	1.17211e-05	0	0	.	Cardiovascular
chr19	11106666	G	A	rs875989907	LDLR		Pathogenic	missense_variant	ENST00000558518.6:c.796G>A	ENSP00000454071.1:p.Asp266Asn	1	0	1.17258e-05	0	3.2933e-05	sas	Cardiovascular
chr15	48452676	C	T	rs761857514	FBN1		Pathogenic/Likely_pathogenic	missense_variant	ENST00000316623.10:c.5431G>A	ENSP00000325527.5:p.Glu1811Lys	1	0	1.17047e-05	8.47468e-07	1.09803e-05	sas	Cardiovascular
chr2	21007712	ATTGT	A	rs1558562316	APOB		Pathogenic	frameshift_variant	ENST00000233242.5:c.9152_9155del	ENSP00000233242.1:p.Asn3051MetfsTer5	1	0	1.17085e-05	8.47483e-07	8.47483e-07	nfe	Cardiovascular
chr16	23638084	G	GT	rs864622498	PALB2		Pathogenic/Likely_pathogenic	frameshift_variant	ENST00000261584.9:c.93_94insA	ENSP00000261584.4:p.Leu32ThrfsTer11	1	0	1.17036e-05	1.69509e-06	1.69509e-06	nfe	Cancer
chr18	31524554	A	G	rs121913011	DSG2		Pathogenic	missense_variant	ENST00000261590.13:c.797A>G	ENSP00000261590.8:p.Asn266Ser	1	0	1.17038e-05	8.47486e-07	8.47486e-07	nfe	Cardiovascular
chr1	201047523	A	G	rs1572023336	CACNA1S		Likely_pathogenic	splice_donor_variant	ENST00000362061.4:c.4543+2T>C	.	1	0	1.17126e-05	1.70429e-06	1.70429e-06	nfe	Miscellaneous
chr16	23636316	CAT	C	rs1555461870	PALB2		Pathogenic/Likely_pathogenic	frameshift_variant	ENST00000261584.9:c.228_229del	ENSP00000261584.4:p.Ile76MetfsTer4	1	0	1.17096e-05	3.39691e-06	3.39691e-06	nfe	Cancer
chr1	201060815	C	T	rs1800559	CACNA1S		drug_response	missense_variant&splice_region_variant	ENST00000362061.4:c.3257G>A	ENSP00000355192.3:p.Arg1086His	1	0	1.18965e-05	6.77948e-06	2.22806e-05	eas	Miscellaneous
chr1	201062027	C	T	rs1572035834	CACNA1S		Pathogenic	stop_gained	ENST00000362061.4:c.2970G>A	ENSP00000355192.3:p.Trp990Ter	1	0	1.18988e-05	0	0	.	Miscellaneous
chr18	31595127	A	G	rs386134269	TTR		Likely_pathogenic	missense_variant	ENST00000237014.8:c.208A>G	ENSP00000237014.4:p.Ser70Gly	1	0	1.17063e-05	2.54233e-06	2.54233e-06	nfe	Miscellaneous
chr16	23635795	G	A	rs180177091	PALB2		Pathogenic	stop_gained	ENST00000261584.9:c.751C>T	ENSP00000261584.4:p.Gln251Ter	1	0	1.17036e-05	8.4745e-07	2.22797e-05	eas	Cancer
chr1	201077916	G	A	rs80338778	CACNA1S		Likely_pathogenic	missense_variant	ENST00000362061.4:c.1582C>T	ENSP00000355192.3:p.Arg528Cys	1	0	1.17379e-05	1.44078e-05	2.66966e-05	afr	Miscellaneous
chr17	7675157	G	A	rs587782705	TP53		Pathogenic	missense_variant	ENST00000269305.9:c.455C>T	ENSP00000269305.4:p.Pro152Leu	1	0	1.17672e-05	1.69486e-06	1.69486e-06	nfe	Cancer
chr16	23635306	G	A	rs180177100	PALB2		Pathogenic	stop_gained	ENST00000261584.9:c.1240C>T	ENSP00000261584.4:p.Arg414Ter	1	0	1.17121e-05	1.01694e-05	3.33389e-05	amr	Cancer
chr16	23635253	ACT	A	rs786203057	PALB2		Pathogenic	frameshift_variant	ENST00000261584.9:c.1291_1292del	ENSP00000261584.4:p.His432PhefsTer9	1	0	1.17187e-05	0	0	.	Cancer
chr13	32371040	C	T	rs80359112	BRCA2		Pathogenic	stop_gained	ENST00000380152.8:c.8572C>T	ENSP00000369497.3:p.Gln2858Ter	1	0	1.17066e-05	1.69498e-06	1.69498e-06	nfe	Cancer
chr1	201091993	G	A	rs772226819	CACNA1S		Pathogenic	missense_variant	ENST00000362061.4:c.520C>T	ENSP00000355192.3:p.Arg174Trp	1	0	1.17608e-05	2.54233e-06	0.00049024	eas	Miscellaneous
chr16	23630335	GAA	G	rs1060499818	PALB2		Pathogenic	frameshift_variant	ENST00000261584.9:c.1817_1818del	ENSP00000261584.4:p.Phe606SerfsTer10	1	0	1.17093e-05	0	0	.	Cancer
chr18	51078380	G	T	chr18_51078380_G_T	SMAD4		Likely_pathogenic	missense_variant	ENST00000342988.8:c.1572G>T	ENSP00000341551.3:p.Trp524Cys	1	0	1.17066e-05	0	0	.	Cancer
chr2	47799596	ATCT	A	rs1064793600	MSH6		Pathogenic	inframe_deletion	ENST00000234420.11:c.1618_1620del	ENSP00000234420.5:p.Leu540del	1	0	1.17074e-05	0	1.6665e-05	amr	Cancer
chr16	23630272	TCA	T	rs1597090903	PALB2		Pathogenic/Likely_pathogenic	frameshift_variant	ENST00000261584.9:c.1880_1881del	ENSP00000261584.4:p.Val627GlufsTer12	1	0	1.17121e-05	8.47466e-07	8.47466e-07	nfe	Cancer
chr16	23630254	GT	G	chr16_23630254_GT_G	PALB2		Pathogenic	frameshift_variant	ENST00000261584.9:c.1899del	ENSP00000261584.4:p.Lys633AsnfsTer27	1	0	1.17088e-05	0	0	.	Cancer
chr19	38512321	G	A	rs193922832	RYR1		Likely_pathogenic	missense_variant	ENST00000359596.8:c.9310G>A	ENSP00000352608.2:p.Glu3104Lys	1	0	1.17575e-05	7.62677e-06	2.19568e-05	sas	Miscellaneous
chr2	178612442	G	A	rs751502842	TTN		Pathogenic/Likely_pathogenic	stop_gained	ENST00000589042.5:c.50083C>T	ENSP00000467141.1:p.Arg16695Ter	1	0	1.172e-05	1.6961e-06	1.6961e-06	nfe	Cardiovascular
chr2	178612115	G	A	rs754866489	TTN		Pathogenic/Likely_pathogenic	stop_gained	ENST00000589042.5:c.50296C>T	ENSP00000467141.1:p.Arg16766Ter	1	0	1.17115e-05	5.0893e-06	5.0893e-06	nfe	Cardiovascular
chr2	178610102	G	A	chr2_178610102_G_A	TTN		Likely_pathogenic	stop_gained	ENST00000589042.5:c.51424C>T	ENSP00000467141.1:p.Gln17142Ter	1	0	1.17041e-05	0	0	.	Cardiovascular
chr2	47803499	TA	T	rs1060502891	MSH6		Pathogenic/Likely_pathogenic	frameshift_variant	ENST00000234420.11:c.3253del	ENSP00000234420.5:p.Thr1085ProfsTer5	1	0	1.17575e-05	0	0	.	Cancer
chr2	47801100	CTT	C	rs267608042	MSH6		Pathogenic	frameshift_variant	ENST00000234420.11:c.3119_3120del	ENSP00000234420.5:p.Phe1040Ter	1	0	1.18377e-05	8.47588e-07	2.22787e-05	eas	Cancer
chr2	47801086	C	T	rs63749999	MSH6		Pathogenic	stop_gained	ENST00000234420.11:c.3103C>T	ENSP00000234420.5:p.Arg1035Ter	1	0	1.18632e-05	1.35714e-05	2.22926e-05	eas	Cancer
chr2	178592916	CAG	C	rs752948913	TTN		Pathogenic/Likely_pathogenic	frameshift_variant	ENST00000589042.5:c.59201_59202del	ENSP00000467141.1:p.Pro19734ArgfsTer5	1	0	1.17236e-05	5.08651e-06	5.08651e-06	nfe	Cardiovascular
chr2	178592652	CAG	C	rs886039027	TTN		Pathogenic/Likely_pathogenic	frameshift_variant	ENST00000589042.5:c.59351_59352del	ENSP00000467141.1:p.Pro19784ArgfsTer5	1	0	1.17115e-05	2.5436e-06	1.09878e-05	sas	Cardiovascular
chr2	178584831	G	A	rs767011515	TTN		Likely_pathogenic	stop_gained	ENST00000589042.5:c.64810C>T	ENSP00000467141.1:p.Arg21604Ter	1	0	1.17052e-05	1.69559e-06	1.69559e-06	nfe	Cardiovascular
chr2	178584759	G	A	chr2_178584759_G_A	TTN		Likely_pathogenic	stop_gained	ENST00000589042.5:c.64882C>T	ENSP00000467141.1:p.Gln21628Ter	1	0	1.17003e-05	0	0	.	Cardiovascular
chr2	178704609	G	A	rs2075564475	TTN		Likely_pathogenic	stop_gained	ENST00000589042.5:c.29863C>T	ENSP00000467141.1:p.Arg9955Ter	1	0	1.17096e-05	1.69617e-06	1.10028e-05	sas	Cardiovascular
chr2	47799501	T	TA	rs876658881	MSH6		Pathogenic	frameshift_variant	ENST00000234420.11:c.1519dup	ENSP00000234420.5:p.Arg507LysfsTer9	1	0	1.17231e-05	8.47458e-07	8.47458e-07	nfe	Cancer
chr2	178572784	CAA	C	chr2_178572784_CAA_C	TTN		Likely_pathogenic	frameshift_variant	ENST00000589042.5:c.73346_73347del	ENSP00000467141.1:p.Phe24449CysfsTer10	1	0	1.17014e-05	0	0	.	Cardiovascular
chr2	178572286	G	A	rs794729284	TTN		Pathogenic/Likely_pathogenic	stop_gained	ENST00000589042.5:c.73846C>T	ENSP00000467141.1:p.Arg24616Ter	1	0	1.17082e-05	8.48217e-07	1.09854e-05	sas	Cardiovascular
chr2	178566838	G	A	rs774411587	TTN		Pathogenic/Likely_pathogenic	stop_gained	ENST00000589042.5:c.79294C>T	ENSP00000467141.1:p.Arg26432Ter	1	0	1.17071e-05	8.47709e-07	1.668e-05	amr	Cardiovascular
chr2	178566529	G	A	rs1064793911	TTN		Pathogenic/Likely_pathogenic	stop_gained	ENST00000589042.5:c.79603C>T	ENSP00000467141.1:p.Gln26535Ter	1	0	1.17181e-05	0	0	.	Cardiovascular
chr2	178601739	G	A	rs1440093502	TTN		Pathogenic/Likely_pathogenic	stop_gained	ENST00000589042.5:c.55351C>T	ENSP00000467141.1:p.Arg18451Ter	1	0	1.1711e-05	2.54582e-06	2.54582e-06	nfe	Cardiovascular
chr2	178599221	G	A	rs745376275	TTN		Pathogenic/Likely_pathogenic	stop_gained	ENST00000589042.5:c.56572C>T	ENSP00000467141.1:p.Arg18858Ter	1	0	1.17014e-05	4.37425e-06	2.17325e-05	amr	Cardiovascular
chr2	178598591	C	T	chr2_178598591_C_T	TTN		Likely_pathogenic	stop_gained	ENST00000589042.5:c.57026G>A	ENSP00000467141.1:p.Trp19009Ter	1	0	1.17058e-05	0	0	.	Cardiovascular
chr2	178564405	AT	A	chr2_178564405_AT_A	TTN		Likely_pathogenic	frameshift_variant	ENST00000589042.5:c.81726del	ENSP00000467141.1:p.Glu27242AspfsTer4	1	0	1.17006e-05	0	0	.	Cardiovascular
chr2	178563892	G	A	rs766840243	TTN		Pathogenic/Likely_pathogenic	stop_gained	ENST00000589042.5:c.82240C>T	ENSP00000467141.1:p.Arg27414Ter	1	0	1.17055e-05	8.47663e-07	8.47663e-07	nfe	Cardiovascular
chr2	178561758	TACTC	T	rs1559301344	TTN		Likely_pathogenic	frameshift_variant	ENST00000589042.5:c.84370_84373del	ENSP00000467141.1:p.Glu28124IlefsTer49	1	0	1.1733e-05	0	3.33378e-05	amr	Cardiovascular
chr2	178557511	G	A	rs794729299	TTN		Pathogenic/Likely_pathogenic	stop_gained	ENST00000589042.5:c.87751C>T	ENSP00000467141.1:p.Arg29251Ter	1	0	1.17025e-05	8.4756e-07	1.09786e-05	sas	Cardiovascular
chr2	178557124	T	TA	chr2_178557124_T_TA	TTN		Likely_pathogenic	frameshift_variant	ENST00000589042.5:c.88029_88030insT	ENSP00000467141.1:p.Ile29344TyrfsTer3	1	0	1.17e-05	0	0	.	Cardiovascular
chr2	178689056	G	A	rs1396898734	TTN		Likely_pathogenic	stop_gained	ENST00000589042.5:c.32092C>T	ENSP00000467141.1:p.Arg10698Ter	1	0	1.21265e-05	1.69886e-06	2.73913e-05	afr	Cardiovascular
chr3	38608216	T	C	chr3_38608216_T_C	SCN5A		Likely_pathogenic	splice_acceptor_variant	ENST00000423572.7:c.935-2A>G	.	1	0	1.17154e-05	0	0	.	Cardiovascular
chr3	38566426	C	T	rs137854618	SCN5A		Pathogenic	missense_variant	ENST00000423572.7:c.3820G>A	ENSP00000398266.2:p.Asp1274Asn	1	0	1.17725e-05	5.08586e-06	1.66644e-05	amr	Cardiovascular
chr2	178566250	G	A	rs1373472758	TTN		Likely_pathogenic	stop_gained	ENST00000589042.5:c.79882C>T	ENSP00000467141.1:p.Arg26628Ter	1	0	1.17052e-05	1.69537e-06	1.33636e-05	afr	Cardiovascular
chr2	178565151	C	T	chr2_178565151_C_T	TTN		Likely_pathogenic	stop_gained	ENST00000589042.5:c.80981G>A	ENSP00000467141.1:p.Trp26994Ter	1	0	1.17022e-05	0	0	.	Cardiovascular
chr3	38551486	C	T	rs199473623	SCN5A		Pathogenic/Likely_pathogenic	missense_variant	ENST00000423572.7:c.4883G>A	ENSP00000398266.2:p.Arg1628Gln	1	0	1.17877e-05	1.69502e-06	2.19602e-05	sas	Cardiovascular
chr3	38551478	G	A	rs878855292	SCN5A		Pathogenic	missense_variant	ENST00000423572.7:c.4891C>T	ENSP00000398266.2:p.Arg1631Cys	1	0	1.17647e-05	3.38998e-06	3.38998e-06	nfe	Cardiovascular
chr3	38551460	G	A	rs761505217	SCN5A		Pathogenic/Likely_pathogenic	stop_gained	ENST00000423572.7:c.4909C>T	ENSP00000398266.2:p.Arg1637Ter	1	0	1.17911e-05	3.38985e-06	3.38985e-06	nfe	Cardiovascular
chr3	37048955	G	A	rs63750217	MLH1		Pathogenic	missense_variant	ENST00000231790.8:c.2041G>A	ENSP00000231790.3:p.Ala681Thr	1	0	1.17066e-05	1.69495e-06	1.66644e-05	amr	Cancer
chr3	37047631	TGAA	T	rs63751247	MLH1		Pathogenic	inframe_deletion	ENST00000231790.8:c.1852_1854del	ENSP00000231790.3:p.Lys618del	1	0	1.17085e-05	1.69488e-06	1.09794e-05	sas	Cancer
chr3	37020463	G	A	rs63751715	MLH1		Pathogenic	splice_region_variant&synonymous_variant	ENST00000231790.8:c.1038G>A	ENSP00000231790.3:p.Gln346	1	0	1.17134e-05	8.47495e-07	8.47495e-07	nfe	Cancer
chr3	46860702	C	T	rs199474703	MYL3		Pathogenic/Likely_pathogenic	missense_variant	ENST00000292327.6:c.281G>A	ENSP00000292327.4:p.Arg94His	1	0	1.1896e-05	5.08464e-06	1.66594e-05	amr	Cardiovascular
chr3	38620876	C	T	chr3_38620876_C_T	SCN5A		Pathogenic	stop_gained	ENST00000423572.7:c.578G>A	ENSP00000398266.2:p.Trp193Ter	1	0	1.17118e-05	0	0	.	Cardiovascular
chr2	178615446	G	A	rs1312425985	TTN		Likely_pathogenic	stop_gained	ENST00000589042.5:c.48499C>T	ENSP00000467141.1:p.Arg16167Ter	1	0	1.17107e-05	1.69654e-06	1.09963e-05	sas	Cardiovascular
chr3	10146580	T	C	rs5030833	VHL		Pathogenic/Likely_pathogenic	missense_variant	ENST00000256474.3:c.407T>C	ENSP00000256474.3:p.Phe136Ser	1	0	1.17011e-05	0	0	.	Cancer
chr2	189003019	G	A	rs587779526	COL3A1		Pathogenic	missense_variant	ENST00000304636.9:c.2510G>A	ENSP00000304408.4:p.Gly837Asp	1	0	1.17305e-05	0	0	.	Cardiovascular
chr3	38560404	C	T	rs199473224	SCN5A		Pathogenic/Likely_pathogenic	missense_variant	ENST00000423572.7:c.3985G>A	ENSP00000398266.2:p.Ala1329Thr	1	0	1.17214e-05	3.39144e-06	8.91583e-05	eas	Cardiovascular
chr3	38551513	G	A	rs199473282	SCN5A		Pathogenic/Likely_pathogenic	missense_variant	ENST00000423572.7:c.4856C>T	ENSP00000398266.2:p.Thr1619Met	1	0	1.17897e-05	1.61035e-05	2.22896e-05	eas	Cardiovascular
chr2	188990129	C	T	rs1333421028	COL3A1		Pathogenic	stop_gained	ENST00000304636.9:c.724C>T	ENSP00000304408.4:p.Arg242Ter	1	0	1.17258e-05	0	0	.	Cardiovascular
chr2	178740710	G	A	chr2_178740710_G_A	TTN		Likely_pathogenic	stop_gained	ENST00000589042.5:c.12523C>T	ENSP00000467141.1:p.Gln4175Ter	1	0	1.17055e-05	0	0	.	Cardiovascular
chr2	178740116	G	A	rs1064793411	TTN		Likely_pathogenic	stop_gained	ENST00000589042.5:c.13117C>T	ENSP00000467141.1:p.Gln4373Ter	1	0	1.17099e-05	2.54277e-06	2.54277e-06	nfe	Cardiovascular
chr2	178731936	C	A	chr2_178731936_C_A	TTN		Likely_pathogenic	stop_gained	ENST00000589042.5:c.16939G>T	ENSP00000467141.1:p.Glu5647Ter	1	0	1.17019e-05	0	0	.	Cardiovascular
chr2	178706491	CTT	C	rs1290002563	TTN		Likely_pathogenic	frameshift_variant	ENST00000589042.5:c.29381_29382del	ENSP00000467141.1:p.Gln9794ArgfsTer4	1	0	1.1714e-05	5.086e-06	1.09847e-05	sas	Cardiovascular
chr2	178704946	CCTCT	C	rs777924443	TTN		Pathogenic/Likely_pathogenic	frameshift_variant	ENST00000589042.5:c.29621_29624del	ENSP00000467141.1:p.Glu9874GlyfsTer28	1	0	1.17341e-05	5.08574e-06	3.29547e-05	sas	Cardiovascular
chr3	37004444	C	T	rs63750781	MLH1		Pathogenic	missense_variant	ENST00000231790.8:c.350C>T	ENSP00000231790.3:p.Thr117Met	1	0	1.17134e-05	7.62752e-06	3.33244e-05	amr	Cancer
chr3	30688476	C	T	rs863223852	TGFBR2		Pathogenic	stop_gained	ENST00000295754.10:c.1489C>T	ENSP00000295754.5:p.Arg497Ter	1	0	1.17134e-05	0	0	.	Cardiovascular
chr3	30672097	T	C	chr3_30672097_T_C	TGFBR2		Likely_pathogenic	missense_variant	ENST00000295754.10:c.914T>C	ENSP00000295754.5:p.Leu305Pro	1	0	1.17099e-05	0	0	.	Cardiovascular
chr1	161323636	C	T	rs201286421	SDHC		Pathogenic	stop_gained	ENST00000367975.7:c.43C>T	ENSP00000356953.3:p.Arg15Ter	1	0	1.17244e-05	8.47736e-06	1.0981e-05	sas	Cancer
chr1	161314408	G	A	rs587776652	SDHC		Pathogenic	start_lost	ENST00000367975.7:c.3G>A	ENSP00000356953.3:p.Met1?	1	0	1.17572e-05	0	0	.	Cancer
chr1	156134839	G	T	chr1_156134839_G_T	LMNA		Likely_pathogenic	missense_variant	ENST00000368300.9:c.674G>T	ENSP00000357283.4:p.Arg225Leu	1	0	1.17396e-05	0	0	.	Cardiovascular
chr19	11116954	G	T	rs753707206	LDLR		Likely_pathogenic	missense_variant	ENST00000558518.6:c.1801G>T	ENSP00000454071.1:p.Asp601Tyr	1	0	1.17969e-05	0	0	.	Cardiovascular
chr19	38464640	ACT	A	chr19_38464640_ACT_A;chr19_38464640_A_G	RYR1		Pathogenic	frameshift_variant&splice_region_variant	ENST00000359596.8:c.2791_2792del	ENSP00000352608.2:p.Leu931AlafsTer12	1	0	1.29149e-05	1.72048e-06	1.72048e-06	nfe	Miscellaneous
chr19	38463493	T	C	chr19_38463493_T_C	RYR1		Likely_pathogenic	missense_variant	ENST00000359596.8:c.2648T>C	ENSP00000352608.2:p.Leu883Pro	1	0	1.19346e-05	8.47475e-07	8.47475e-07	nfe	Miscellaneous
chr19	11116192	G	A	rs875989925	LDLR		Pathogenic	stop_gained	ENST00000558518.6:c.1685G>A	ENSP00000454071.1:p.Trp562Ter	1	0	1.17952e-05	8.51329e-07	1.09917e-05	sas	Cardiovascular
chr19	11113630	A	G	rs879254906	LDLR		Likely_pathogenic	missense_variant	ENST00000558518.6:c.1454A>G	ENSP00000454071.1:p.His485Arg	1	0	1.17465e-05	8.47481e-07	8.47481e-07	nfe	Cardiovascular
chr19	11113590	G	T	rs730882102	LDLR		Pathogenic/Likely_pathogenic	missense_variant	ENST00000558518.6:c.1414G>T	ENSP00000454071.1:p.Asp472Tyr	1	0	1.1778e-05	2.45766e-05	0.000109808	sas	Cardiovascular
chr19	11113557	G	T	rs193922568	LDLR		Likely_pathogenic	missense_variant	ENST00000558518.6:c.1381G>T	ENSP00000454071.1:p.Gly461Cys	1	0	1.17927e-05	5.93227e-06	5.93227e-06	nfe	Cardiovascular
chr19	11123263	C	T	rs200793488	LDLR		Pathogenic	stop_gained	ENST00000558518.6:c.2230C>T	ENSP00000454071.1:p.Arg744Ter	1	0	1.17758e-05	8.47492e-07	0.000183394	amr	Cardiovascular
chr2	178579702	G	A	rs574660186	TTN		Pathogenic/Likely_pathogenic	stop_gained	ENST00000589042.5:c.67495C>T	ENSP00000467141.1:p.Arg22499Ter	1	0	1.17099e-05	3.05227e-05	3.05227e-05	nfe	Cardiovascular
chr19	11113268	G	A	rs765696008	LDLR		Pathogenic/Likely_pathogenic	splice_polypyrimidine_tract_variant&intron_variant	ENST00000558518.6:c.1187-10G>A	.	1	0	1.19586e-05	1.01707e-05	4.45573e-05	eas	Cardiovascular
chr19	11116882	T	C	rs879255000	LDLR		Pathogenic/Likely_pathogenic	missense_variant	ENST00000558518.6:c.1729T>C	ENSP00000454071.1:p.Trp577Arg	1	0	1.17958e-05	0	0	.	Cardiovascular
chr19	11116874	G	A	rs777188764	LDLR		Likely_pathogenic	missense_variant	ENST00000558518.6:c.1721G>A	ENSP00000454071.1:p.Arg574His	1	0	1.1885e-05	7.62702e-06	8.33945e-05	amr	Cardiovascular
chr19	11116198	A	G	rs758194385	LDLR		Pathogenic/Likely_pathogenic	missense_variant	ENST00000558518.6:c.1691A>G	ENSP00000454071.1:p.Asn564Ser	1	0	1.18136e-05	4.25682e-06	6.69016e-05	eas	Cardiovascular
chr1	156134496	G	A	rs61195471	LMNA		Pathogenic/Likely_pathogenic	missense_variant	ENST00000368300.9:c.607G>A	ENSP00000357283.4:p.Glu203Lys	1	0	1.17228e-05	0	0	.	Cardiovascular
chr1	55052398	G	A	rs794728683	PCSK9		Pathogenic/Likely_pathogenic	missense_variant	ENST00000302118.5:c.644G>A	ENSP00000303208.5:p.Arg215His	1	0	1.17647e-05	2.54234e-06	1.66656e-05	amr	Cardiovascular
chr1	17028738	T	C	rs1064794270	SDHB		Pathogenic	splice_acceptor_variant	ENST00000375499.8:c.287-2A>G	.	1	0	1.17145e-05	0	0	.	Cancer
chr1	17027867	T	C	chr1_17027867_T_C	SDHB		Pathogenic/Likely_pathogenic	splice_acceptor_variant	ENST00000375499.8:c.424-2A>G	.	1	0	1.16986e-05	0	0	.	Cancer
chr1	17024015	C	A	rs397516836	SDHB		Pathogenic/Likely_pathogenic	missense_variant	ENST00000375499.8:c.600G>T	ENSP00000364649.3:p.Trp200Cys	1	0	1.17211e-05	7.627e-06	1.33458e-05	afr	Cancer
chr1	17024013	C	T	rs1060503759	SDHB		Pathogenic	stop_gained	ENST00000375499.8:c.602G>A	ENSP00000364649.3:p.Trp201Ter	1	0	1.17129e-05	0	0	.	Cancer
chr1	17022724	G	A	rs200245469	SDHB		Pathogenic/Likely_pathogenic	missense_variant	ENST00000375499.8:c.649C>T	ENSP00000364649.3:p.Arg217Cys	1	0	1.17148e-05	3.39105e-06	2.22836e-05	eas	Cancer
chr1	17022659	GA	G	rs876660642	SDHB		Pathogenic	frameshift_variant	ENST00000375499.8:c.713del	ENSP00000364649.3:p.Phe238SerfsTer10	1	0	1.17294e-05	8.47463e-07	8.47463e-07	nfe	Cancer
chr19	38460463	C	T	rs150633775	RYR1		Pathogenic/Likely_pathogenic	stop_gained	ENST00000359596.8:c.2449C>T	ENSP00000352608.2:p.Arg817Ter	1	0	1.1843e-05	1.69487e-06	2.22806e-05	eas	Miscellaneous
chr2	178578670	TG	T	chr2_178578670_TG_T	TTN		Likely_pathogenic	frameshift_variant	ENST00000589042.5:c.68269del	ENSP00000467141.1:p.His22757ThrfsTer6	1	0	1.17071e-05	0	0	.	Cardiovascular
chr2	178573463	A	AG	chr2_178573463_A_AG	TTN		Likely_pathogenic	frameshift_variant	ENST00000589042.5:c.72668_72669insC	ENSP00000467141.1:p.Asp24224Ter	1	0	1.17041e-05	0	0	.	Cardiovascular
chr2	178549309	G	A	rs794729301	TTN		Pathogenic/Likely_pathogenic	stop_gained	ENST00000589042.5:c.92317C>T	ENSP00000467141.1:p.Arg30773Ter	1	0	1.17096e-05	3.39031e-06	3.39031e-06	nfe	Cardiovascular
chr2	178548473	A	C	chr2_178548473_A_C	TTN		Likely_pathogenic	stop_gained	ENST00000589042.5:c.93153T>G	ENSP00000467141.1:p.Tyr31051Ter	1	0	1.17093e-05	0	0	.	Cardiovascular
chr2	178547518	CTTTAA	C	rs769488730	TTN		Pathogenic/Likely_pathogenic	frameshift_variant	ENST00000589042.5:c.94103_94107del	ENSP00000467141.1:p.Ile31368SerfsTer34	1	0	1.17167e-05	5.93345e-06	2.23274e-05	eas	Cardiovascular
chr19	11113418	T	C	rs773566855	LDLR		Likely_pathogenic	missense_variant	ENST00000558518.6:c.1327T>C	ENSP00000454071.1:p.Trp443Arg	1	0	1.17523e-05	0	0	.	Cardiovascular
chr19	11113382	G	A	rs28942079	LDLR		Pathogenic	missense_variant	ENST00000558518.6:c.1291G>A	ENSP00000454071.1:p.Ala431Thr	1	0	1.17861e-05	4.23718e-06	0.000165125	mid	Cardiovascular
chr19	11113368	T	C	rs879254851	LDLR		Likely_pathogenic	missense_variant	ENST00000558518.6:c.1277T>C	ENSP00000454071.1:p.Leu426Pro	1	0	1.17586e-05	1.69492e-06	2.22866e-05	eas	Cardiovascular
chr2	178533442	T	TG	rs1690065341	TTN		Likely_pathogenic	frameshift_variant	ENST00000589042.5:c.103172_103173insC	ENSP00000467141.1:p.Pro34392ThrfsTer17	1	0	1.16992e-05	1.69517e-06	1.69517e-06	nfe	Cardiovascular
chr2	178532844	G	A	rs967542291	TTN		Likely_pathogenic	stop_gained	ENST00000589042.5:c.103771C>T	ENSP00000467141.1:p.Arg34591Ter	1	0	1.17129e-05	5.93288e-06	1.66683e-05	amr	Cardiovascular
chr2	178532202	G	A	rs750519430	TTN		Pathogenic/Likely_pathogenic	stop_gained	ENST00000589042.5:c.104413C>T	ENSP00000467141.1:p.Arg34805Ter	1	0	1.17321e-05	5.08556e-06	5.08556e-06	nfe	Cardiovascular
chr2	178554094	G	A	rs886038916	TTN		Pathogenic/Likely_pathogenic	stop_gained	ENST00000589042.5:c.89017C>T	ENSP00000467141.1:p.Arg29673Ter	1	0	1.17099e-05	2.54283e-06	2.54283e-06	nfe	Cardiovascular
chr19	38458190	G	T	chr19_38458190_G_T	RYR1		Likely_pathogenic	stop_gained	ENST00000359596.8:c.2065G>T	ENSP00000352608.2:p.Glu689Ter	1	0	1.19014e-05	0	0	.	Miscellaneous
chr2	178552242	TG	T	chr2_178552242_TG_T	TTN		Likely_pathogenic	frameshift_variant	ENST00000589042.5:c.90657del	ENSP00000467141.1:p.Ile30220SerfsTer70	1	0	1.17093e-05	8.47705e-07	8.47705e-07	nfe	Cardiovascular
chr2	47806605	AAAGC	A	rs267608120	MSH6		Pathogenic	frameshift_variant	ENST00000234420.11:c.3959_3962del	ENSP00000234420.5:p.Ala1320GlufsTer6	1	0	1.17528e-05	8.47597e-07	8.47597e-07	nfe	Cancer
chr2	47803508	CT	C	chr2_47803508_CT_C	MSH6		Pathogenic	frameshift_variant	ENST00000234420.11:c.3263del	ENSP00000234420.5:p.Phe1088SerfsTer2	1	0	1.17055e-05	0	0	.	Cancer
chr2	178546323	G	A	rs1322596650	TTN		Pathogenic/Likely_pathogenic	stop_gained	ENST00000589042.5:c.95008C>T	ENSP00000467141.1:p.Arg31670Ter	1	0	1.17074e-05	8.47613e-06	2.22876e-05	eas	Cardiovascular
chr2	178544357	G	A	chr2_178544357_G_A	TTN		Pathogenic/Likely_pathogenic	stop_gained	ENST00000589042.5:c.95872C>T	ENSP00000467141.1:p.Arg31958Ter	1	0	1.17041e-05	8.47662e-07	8.47662e-07	nfe	Cardiovascular
chr2	47800965	C	A	chr2_47800965_C_A	MSH6		Pathogenic/Likely_pathogenic	stop_gained	ENST00000234420.11:c.2982C>A	ENSP00000234420.5:p.Tyr994Ter	1	0	1.17525e-05	0	0	.	Cancer
chr2	47800855	C	T	chr2_47800855_C_T	MSH6		Pathogenic/Likely_pathogenic	stop_gained	ENST00000234420.11:c.2872C>T	ENSP00000234420.5:p.Gln958Ter	1	0	1.17077e-05	0	0	.	Cancer
chr2	47800177	C	T	rs63751127	MSH6		Pathogenic	stop_gained	ENST00000234420.11:c.2194C>T	ENSP00000234420.5:p.Arg732Ter	1	0	1.17123e-05	6.77945e-06	6.77945e-06	nfe	Cancer
chr2	47799697	C	T	rs1064795256	MSH6		Pathogenic	stop_gained	ENST00000234420.11:c.1714C>T	ENSP00000234420.5:p.Gln572Ter	1	0	1.17044e-05	8.47433e-07	8.47433e-07	nfe	Cancer
chr2	96265265	CAG	C	chr2_96265265_CAG_C	TMEM127		Pathogenic	frameshift_variant	ENST00000258439.8:c.115_116del	ENSP00000258439.3:p.Leu39ValfsTer68	1	0	1.18646e-05	0	0	.	Cancer
chr2	96254998	C	G	rs121908821	TMEM127		Pathogenic/Likely_pathogenic	splice_acceptor_variant	ENST00000258439.8:c.245-1G>C	.	1	0	1.17302e-05	0	9.34106e-05	afr	Cancer
chr19	11113337	C	T	rs570942190	LDLR		Pathogenic/Likely_pathogenic	missense_variant	ENST00000558518.6:c.1246C>T	ENSP00000454071.1:p.Arg416Trp	1	0	1.17933e-05	5.93213e-06	5.00267e-05	amr	Cardiovascular
chr2	178553960	AC	A	chr2_178553960_AC_A	TTN		Likely_pathogenic	frameshift_variant	ENST00000589042.5:c.89150del	ENSP00000467141.1:p.Gly29717ValfsTer25	1	0	1.17528e-05	0	0	.	Cardiovascular
chr12	32869034	G	A	rs754912778	PKP2		Pathogenic/Likely_pathogenic	stop_gained	ENST00000340811.9:c.1063C>T	ENSP00000342800.5:p.Arg355Ter	1	0	1.17203e-05	2.54242e-06	2.22816e-05	eas	Cardiovascular
chr12	32821487	TG	T	rs764817683	PKP2		Pathogenic	frameshift_variant	ENST00000340811.9:c.1881del	ENSP00000342800.5:p.Lys628ArgfsTer12	1	0	1.17123e-05	3.38975e-06	3.38975e-06	nfe	Cardiovascular
chr12	32802557	C	G	rs193922674	PKP2		Pathogenic	splice_acceptor_variant	ENST00000340811.9:c.2014-1G>C	.	1	0	1.17897e-05	0.000101713	0.000101713	nfe	Cardiovascular
chr11	112094831	A	G	rs104894304	SDHD		Pathogenic	missense_variant	ENST00000375549.8:c.341A>G	ENSP00000364699.3:p.Tyr114Cys	1	0	1.17044e-05	0	0	.	Cancer
chr11	64807645	A	T	chr11_64807645_A_T	MEN1		Pathogenic	stop_gained	ENST00000450708.7:c.690T>A	ENSP00000394933.3:p.Cys230Ter	1	0	1.17561e-05	0	0	.	Cancer
chr7	150948995	G	A	rs121912510	KCNH2		Pathogenic/Likely_pathogenic	missense_variant	ENST00000262186.10:c.2453C>T	ENSP00000262186.5:p.Ser818Leu	1	0	1.17844e-05	2.54231e-06	1.09786e-05	sas	Cardiovascular
chr7	128849180	G	C	chr7_128849180_G_C	FLNC		Likely_pathogenic	splice_acceptor_variant	ENST00000325888.13:c.4928-1G>C	.	1	0	1.18946e-05	0	0	.	Cardiovascular
chr11	47345754	G	A	rs2095893477	MYBPC3		Likely_pathogenic	intron_variant	ENST00000545968.6:c.1090+453C>T	.	1	0	1.17091e-05	0	0	.	Cardiovascular
chr11	47343540	GC	G	rs1565628486	MYBPC3		Pathogenic	frameshift_variant	ENST00000545968.6:c.1174del	ENSP00000442795.1:p.Ala392LeufsTer14	1	0	1.25172e-05	0	0	.	Cardiovascular
chr11	47343158	C	T	rs397515893	MYBPC3		Pathogenic/Likely_pathogenic	splice_polypyrimidine_tract_variant&intron_variant	ENST00000545968.6:c.1227-13G>A	.	1	0	1.18475e-05	9.34595e-06	1.10737e-05	sas	Cardiovascular
chr11	47343070	G	T	rs190228518	MYBPC3		Pathogenic	stop_gained	ENST00000545968.6:c.1302C>A	ENSP00000442795.1:p.Tyr434Ter	1	0	1.18652e-05	0	0	.	Cardiovascular
chr3	38613773	G	A	rs199473072	SCN5A		Pathogenic/Likely_pathogenic	missense_variant	ENST00000423572.7:c.673C>T	ENSP00000398266.2:p.Arg225Trp	1	0	1.17022e-05	2.46219e-05	0.000187021	afr	Cardiovascular
chr12	32796108	C	T	rs111517471	PKP2		Pathogenic	splice_donor_variant	ENST00000340811.9:c.2357+1G>A	.	1	0	1.1711e-05	2.20506e-05	9.33259e-05	afr	Cardiovascular
chr11	47342611	C	G	rs397515912	MYBPC3		Pathogenic/Likely_pathogenic	missense_variant	ENST00000545968.6:c.1591G>C	ENSP00000442795.1:p.Gly531Arg	1	0	1.18923e-05	2.12042e-05	0.000165017	mid	Cardiovascular
chr11	47341991	C	T	rs727503195	MYBPC3		Pathogenic/Likely_pathogenic	missense_variant&splice_region_variant	ENST00000545968.6:c.1790G>A	ENSP00000442795.1:p.Arg597Gln	1	0	1.1822e-05	4.34769e-06	0.0001755	amr	Cardiovascular
chr11	47340403	G	A	rs1595845204	MYBPC3		Likely_pathogenic	intron_variant	ENST00000545968.6:c.1927+600C>T	.	1	0	1.22507e-05	0	0	.	Cardiovascular
chr11	47339405	C	T	chr11_47339405_C_T	MYBPC3		Likely_pathogenic	splice_acceptor_variant	ENST00000545968.6:c.2068-1G>A	.	1	0	1.18064e-05	8.47584e-07	8.47584e-07	nfe	Cardiovascular
chr11	47339323	C	A	rs1060499604	MYBPC3		Likely_pathogenic	splice_donor_variant	ENST00000545968.6:c.2148+1G>T	.	1	0	1.17597e-05	1.69508e-06	1.69508e-06	nfe	Cardiovascular
chr11	47335120	G	A	rs387907267	MYBPC3		Pathogenic	stop_gained	ENST00000545968.6:c.2827C>T	ENSP00000442795.1:p.Arg943Ter	1	0	1.18192e-05	1.01768e-05	9.90775e-05	sas	Cardiovascular
chr11	47351261	G	C	rs367990952	MYBPC3		Likely_pathogenic	missense_variant	ENST00000545968.6:c.270C>G	ENSP00000442795.1:p.Phe90Leu	1	0	1.17476e-05	0	0	.	Cardiovascular
chr11	47350068	CG	C	rs730880677	MYBPC3		Pathogenic/Likely_pathogenic	frameshift_variant	ENST00000545968.6:c.450del	ENSP00000442795.1:p.Asp151MetfsTer8	1	0	1.18164e-05	0	0	.	Cardiovascular
chr11	2778023	C	T	rs794728537	KCNQ1		Pathogenic/Likely_pathogenic	stop_gained	ENST00000155840.12:c.1780C>T	ENSP00000155840.2:p.Arg594Ter	1	0	1.17791e-05	1.6949e-06	1.6949e-06	nfe	Cardiovascular
chr11	47342718	C	T	rs200411226	MYBPC3		Pathogenic/Likely_pathogenic	missense_variant	ENST00000545968.6:c.1484G>A	ENSP00000442795.1:p.Arg495Gln	1	0	1.18036e-05	2.45787e-05	6.66622e-05	amr	Cardiovascular
chr11	2572987	G	A	chr11_2572987_G_A	KCNQ1		Pathogenic	splice_donor_variant	ENST00000155840.12:c.921+1G>A	.	1	0	1.17343e-05	0	0	.	Cardiovascular
chr12	32796299	C	T	rs1060501184	PKP2		Likely_pathogenic	splice_acceptor_variant	ENST00000340811.9:c.2168-1G>A	.	1	0	1.17503e-05	0	1.38804e-05	afr	Cardiovascular
chr13	32339763	CTG	C	rs80359512	BRCA2		Pathogenic	frameshift_variant	ENST00000380152.8:c.5410_5411del	ENSP00000369497.3:p.Val1804LysfsTer2	1	0	1.17346e-05	1.6951e-06	1.6951e-06	nfe	Cancer
chr13	32346897	G	A	rs397507891	BRCA2		Pathogenic/Likely_pathogenic	splice_donor_variant	ENST00000380152.8:c.7007+1G>A	.	1	0	1.17184e-05	0	0	.	Cancer
chr13	32339531	G	GA	rs80359491	BRCA2		Pathogenic	frameshift_variant	ENST00000380152.8:c.5180dup	ENSP00000369497.3:p.Asn1727LysfsTer2	1	0	1.17217e-05	0	0	.	Cancer
chr13	32339485	T	G	rs1566231778	BRCA2		Pathogenic	stop_gained	ENST00000380152.8:c.5130T>G	ENSP00000369497.3:p.Tyr1710Ter	1	0	1.17178e-05	0	0	.	Cancer
chr13	32339482	TTATG	T	rs80359484	BRCA2		Pathogenic	frameshift_variant	ENST00000380152.8:c.5130_5133del	ENSP00000369497.3:p.Tyr1710Ter	1	0	1.17178e-05	5.14267e-06	2.24477e-05	eas	Cancer
chr13	32338988	CT	C	rs80359462	BRCA2		Pathogenic	frameshift_variant	ENST00000380152.8:c.4638del	ENSP00000369497.3:p.Phe1546LeufsTer22	1	0	1.17404e-05	1.10188e-05	1.10188e-05	nfe	Cancer
chr13	32338981	GA	G	rs80359460	BRCA2		Pathogenic	frameshift_variant	ENST00000380152.8:c.4631del	ENSP00000369497.3:p.Asn1544ThrfsTer24	1	0	1.17181e-05	0	4.45534e-05	eas	Cancer
chr13	32338236	T	A	rs80358632	BRCA2		Pathogenic	stop_gained	ENST00000380152.8:c.3881T>A	ENSP00000369497.3:p.Leu1294Ter	1	0	1.1708e-05	0	0	.	Cancer
chr13	32338202	G	GT	rs397507317	BRCA2		Pathogenic	frameshift_variant	ENST00000380152.8:c.3848dup	ENSP00000369497.3:p.Ser1284LysfsTer2	1	0	1.17242e-05	0	0	.	Cancer
chr13	32337713	G	T	chr13_32337713_G_T	BRCA2		Pathogenic	stop_gained	ENST00000380152.8:c.3358G>T	ENSP00000369497.3:p.Glu1120Ter	1	0	1.1714e-05	0	0	.	Cancer
chr13	32337620	C	T	rs80358573	BRCA2		Pathogenic	stop_gained	ENST00000380152.8:c.3265C>T	ENSP00000369497.3:p.Gln1089Ter	1	0	1.1708e-05	0	0	.	Cancer
chr13	32337572	C	T	rs886040464	BRCA2		Pathogenic	stop_gained	ENST00000380152.8:c.3217C>T	ENSP00000369497.3:p.Gln1073Ter	1	0	1.17134e-05	0	0	.	Cancer
chr12	32877914	GCCGA	G	chr12_32877914_GCCGA_G	PKP2		Pathogenic/Likely_pathogenic	frameshift_variant	ENST00000340811.9:c.962_965del	ENSP00000342800.5:p.Val321AlafsTer30	1	0	1.18883e-05	8.4746e-07	8.4746e-07	nfe	Cardiovascular
chr13	32337440	A	AT	rs2072472083	BRCA2		Pathogenic/Likely_pathogenic	frameshift_variant	ENST00000380152.8:c.3086dup	ENSP00000369497.3:p.Met1029IlefsTer7	1	0	1.17093e-05	0	0	.	Cancer
chr11	47334011	C	G	rs1409755826	MYBPC3		Likely_pathogenic	splice_acceptor_variant	ENST00000545968.6:c.2906-1G>C	.	1	0	1.17357e-05	0	0	.	Cardiovascular
chr11	47333924	G	A	rs11570112	MYBPC3		Pathogenic	stop_gained&splice_region_variant	ENST00000545968.6:c.2992C>T	ENSP00000442795.1:p.Gln998Ter	1	0	1.17269e-05	0	0	.	Cardiovascular
chr13	32336667	T	G	rs587782095	BRCA2		Pathogenic	stop_gained	ENST00000380152.8:c.2312T>G	ENSP00000369497.3:p.Leu771Ter	1	0	1.17096e-05	8.4754e-07	8.4754e-07	nfe	Cancer
chr13	32333365	T	TA	rs80359314	BRCA2		Pathogenic	frameshift_variant	ENST00000380152.8:c.1888dup	ENSP00000369497.3:p.Thr630AsnfsTer6	1	0	1.17038e-05	8.48047e-07	8.48047e-07	nfe	Cancer
chr13	32332766	GAC	G	rs886038064	BRCA2		Pathogenic	frameshift_variant	ENST00000380152.8:c.1292_1293del	ENSP00000369497.3:p.Thr431ArgfsTer20	1	0	1.17313e-05	0	0	.	Cancer
chr13	32332439	CA	C	chr13_32332439_CA_C	BRCA2		Pathogenic	frameshift_variant	ENST00000380152.8:c.966del	ENSP00000369497.3:p.Val323Ter	1	0	1.17091e-05	0	0	.	Cancer
chr13	32326499	G	C	rs397507768	BRCA2		Pathogenic/Likely_pathogenic	missense_variant&splice_region_variant	ENST00000380152.8:c.517G>C	ENSP00000369497.3:p.Gly173Arg	1	0	1.17066e-05	8.55441e-07	8.55441e-07	nfe	Cancer
chr13	32319283	C	T	rs80358529	BRCA2		Pathogenic	upstream_gene_variant	.	.	1	0	1.17145e-05	0	0	.	Cancer
chr12	120994313	G	GC	rs766191969	HNF1A		Pathogenic	frameshift_variant	ENST00000257555.11:c.863_864insC	ENSP00000257555.5:p.Pro289AlafsTer28	1	0	1.2164e-05	7.63909e-05	0.00011893	amr	Miscellaneous
chr12	120994277	C	G	rs137853245	HNF1A		Likely_pathogenic	missense_variant	ENST00000257555.11:c.827C>G	ENSP00000257555.5:p.Ala276Gly	1	0	1.18164e-05	6.78103e-06	4.45633e-05	eas	Miscellaneous
chr12	120993592	G	A	rs893256143	HNF1A		Pathogenic	missense_variant	ENST00000257555.11:c.599G>A	ENSP00000257555.5:p.Arg200Gln	1	0	1.17456e-05	1.69487e-06	3.33356e-05	amr	Miscellaneous
chr13	32337555	CT	C	rs864622672	BRCA2		Pathogenic	frameshift_variant	ENST00000380152.8:c.3201del	ENSP00000369497.3:p.Val1068TyrfsTer9	1	0	1.17236e-05	0	0	.	Cancer
chr2	188991016	C	T	rs1057521106	COL3A1		Pathogenic	stop_gained	ENST00000304636.9:c.811C>T	ENSP00000304408.4:p.Arg271Ter	1	0	1.17514e-05	2.54383e-06	2.54383e-06	nfe	Cardiovascular
chr7	5987078	G	A	rs587778618	PMS2		Pathogenic	stop_gained	ENST00000265849.12:c.1687C>T	ENSP00000265849.7:p.Arg563Ter	1	0	1.17478e-05	2.5423e-06	1.33291e-05	afr	Cancer
chr7	5982885	C	T	rs267608161	PMS2		Pathogenic/Likely_pathogenic	missense_variant	ENST00000265849.12:c.2113G>A	ENSP00000265849.7:p.Glu705Lys	1	0	1.17151e-05	1.61658e-05	4.04433e-05	afr	Cancer
chr7	5982823	C	T	rs267608172	PMS2		Pathogenic	splice_donor_variant	ENST00000265849.12:c.2174+1G>A	.	1	0	1.17255e-05	1.01826e-05	3.30877e-05	sas	Cancer
chr7	5978674	CAGTTA	C	rs63750695	PMS2		Pathogenic	frameshift_variant	ENST00000265849.12:c.2192_2196del	ENSP00000265849.7:p.Leu731CysfsTer3	1	0	1.18478e-05	1.45443e-05	0.000165125	mid	Cancer
chr7	6009019	T	G	rs587779333	PMS2		Pathogenic/Likely_pathogenic	upstream_gene_variant	.	.	1	0	1.17714e-05	0	0	.	Cancer
chr7	6009018	A	G	rs587780059	PMS2		Pathogenic/Likely_pathogenic	upstream_gene_variant	.	.	1	0	1.17586e-05	0	0	.	Cancer
chr6	7584029	G	A	chr6_7584029_G_A	DSP		Likely_pathogenic	missense_variant	ENST00000379802.8:c.6767G>A	ENSP00000369129.3:p.Gly2256Asp	1	0	1.17066e-05	0	0	.	Cardiovascular
chr6	7583087	TCAGA	T	chr6_7583087_TCAGA_T	DSP		Pathogenic	frameshift_variant	ENST00000379802.8:c.5829_5832del	ENSP00000369129.3:p.Arg1943SerfsTer28	1	0	1.17462e-05	0	0	.	Cardiovascular
chr6	7581193	T	TA	chr6_7581193_T_TA	DSP		Pathogenic	frameshift_variant	ENST00000379802.8:c.5004dup	ENSP00000369129.3:p.Leu1669ThrfsTer15	1	0	1.17063e-05	0	0	.	Cardiovascular
chr6	7580721	C	T	rs397516940	DSP		Pathogenic	stop_gained	ENST00000379802.8:c.4531C>T	ENSP00000369129.3:p.Gln1511Ter	1	0	1.1714e-05	8.47479e-07	8.47479e-07	nfe	Cardiovascular
chr6	7580370	C	T	rs140474226	DSP		Pathogenic/Likely_pathogenic	stop_gained	ENST00000379802.8:c.4180C>T	ENSP00000369129.3:p.Gln1394Ter	1	0	1.1714e-05	2.54232e-06	2.54232e-06	nfe	Cardiovascular
chr11	2572104	C	T	rs199472719	KCNQ1		Pathogenic/Likely_pathogenic	missense_variant	ENST00000155840.12:c.775C>T	ENSP00000155840.2:p.Arg259Cys	1	0	1.18607e-05	1.69598e-06	2.22926e-05	eas	Cardiovascular
chr7	5995572	ACTGT	A	rs267608154	PMS2		Pathogenic	frameshift_variant	ENST00000265849.12:c.861_864del	ENSP00000265849.7:p.Arg287SerfsTer19	1	0	1.1728e-05	8.47502e-06	2.22737e-05	eas	Cancer
chr7	5987525	C	CT	rs267608159	PMS2		Pathogenic	frameshift_variant	ENST00000265849.12:c.1239_1240insA	ENSP00000265849.7:p.Asp414ArgfsTer44	1	0	1.17919e-05	5.08501e-06	1.33333e-05	afr	Cancer
chr5	112839514	TAAAAG	T	rs121913224	APC		Pathogenic	frameshift_variant	ENST00000257430.9:c.3927_3931del	ENSP00000257430.4:p.Glu1309AspfsTer4	1	0	1.17148e-05	7.62721e-06	2.22816e-05	eas	Cancer
chr5	112838769	GAAATA	G	rs1554084794	APC		Pathogenic	frameshift_variant	ENST00000257430.9:c.3179_3183del	ENSP00000257430.4:p.Ile1060ThrfsTer3	1	0	1.17085e-05	0	0	.	Cancer
chr5	112780895	C	T	rs587781392	APC		Pathogenic	stop_gained	ENST00000257430.9:c.637C>T	ENSP00000257430.4:p.Arg213Ter	1	0	1.17134e-05	0	0	.	Cancer
chr5	112767279	C	G	rs74953290	APC		Pathogenic/Likely_pathogenic	stop_gained	ENST00000257430.9:c.311C>G	ENSP00000257430.4:p.Ser104Ter	1	0	1.17225e-05	0	0	.	Cancer
chr5	112754924	C	T	chr5_112754924_C_T	APC		Pathogenic	stop_gained	ENST00000257430.9:c.34C>T	ENSP00000257430.4:p.Gln12Ter	1	0	1.17151e-05	0	0	.	Cancer
chr3	52453993	G	A	rs267607125	TNNC1		Pathogenic/Likely_pathogenic	missense_variant&splice_region_variant	ENST00000232975.8:c.23C>T	ENSP00000232975.3:p.Ala8Val	1	0	1.21371e-05	1.45978e-05	1.75187e-05	amr	Cardiovascular
chr6	7584359	G	A	rs387906618	DSP		Pathogenic/Likely_pathogenic	missense_variant	ENST00000379802.8:c.7097G>A	ENSP00000369129.3:p.Arg2366His	1	0	1.1714e-05	3.38982e-06	1.66622e-05	amr	Cardiovascular
chr6	7584316	C	T	chr6_7584316_C_T	DSP		Pathogenic/Likely_pathogenic	stop_gained	ENST00000379802.8:c.7054C>T	ENSP00000369129.3:p.Gln2352Ter	1	0	1.17052e-05	8.47426e-07	8.47426e-07	nfe	Cardiovascular
chr3	38620842	C	T	rs794728843	SCN5A		Pathogenic	splice_donor_variant	ENST00000423572.7:c.611+1G>A	.	1	0	1.17264e-05	2.58397e-06	1.16125e-05	sas	Cardiovascular
chr3	38613782	G	A	rs794728849	SCN5A		Pathogenic	stop_gained	ENST00000423572.7:c.664C>T	ENSP00000398266.2:p.Arg222Ter	1	0	1.17008e-05	8.48605e-07	8.48605e-07	nfe	Cardiovascular
chr6	7579989	C	T	rs121912997	DSP		Pathogenic/Likely_pathogenic	stop_gained	ENST00000379802.8:c.3799C>T	ENSP00000369129.3:p.Arg1267Ter	1	0	1.17211e-05	8.4745e-07	2.22896e-05	eas	Cardiovascular
chr11	2572089	G	A	rs120074179	KCNQ1		Pathogenic	missense_variant	ENST00000155840.12:c.760G>A	ENSP00000155840.2:p.Val254Met	1	0	1.1868e-05	0	0	.	Cardiovascular
chr11	2572057	G	A	rs120074196	KCNQ1		Pathogenic/Likely_pathogenic	missense_variant	ENST00000155840.12:c.728G>A	ENSP00000155840.2:p.Arg243His	1	0	1.19526e-05	5.93278e-06	3.29388e-05	sas	Cardiovascular
chr11	2572053	G	A	rs199472712	KCNQ1		Pathogenic/Likely_pathogenic	missense_variant	ENST00000155840.12:c.724G>A	ENSP00000155840.2:p.Asp242Asn	1	0	1.1952e-05	0	1.09832e-05	sas	Cardiovascular
chr11	2571399	A	C	rs794728511	KCNQ1		Likely_pathogenic	missense_variant	ENST00000155840.12:c.679A>C	ENSP00000155840.2:p.Ile227Leu	1	0	1.2061e-05	8.47597e-07	8.47597e-07	nfe	Cardiovascular
chr6	7565521	G	A	rs727504443	DSP		Pathogenic/Likely_pathogenic	splice_donor_variant	ENST00000379802.8:c.939+1G>A	.	1	0	1.17192e-05	4.23777e-06	2.67073e-05	afr	Cardiovascular
chr6	7555773	C	T	rs1554105614	DSP		Likely_pathogenic	stop_gained	ENST00000379802.8:c.226C>T	ENSP00000369129.3:p.Gln76Ter	1	0	1.17118e-05	0	0	.	Cardiovascular
chr11	2527942	TG	T	rs794728565	KCNQ1		Pathogenic/Likely_pathogenic	frameshift_variant	ENST00000155840.12:c.403del	ENSP00000155840.2:p.Val135SerfsTer102	1	0	1.18298e-05	8.47462e-07	8.47462e-07	nfe	Cardiovascular
chr11	2445419	G	T	rs1554958092	KCNQ1		Likely_pathogenic	missense_variant	ENST00000155840.12:c.321G>T	ENSP00000155840.2:p.Gln107His	1	0	1.19056e-05	0	0	.	Cardiovascular
chr11	2445251	C	G	rs397508096	KCNQ1		Pathogenic/Likely_pathogenic	stop_gained	ENST00000155840.12:c.153C>G	ENSP00000155840.2:p.Tyr51Ter	1	0	1.35377e-05	5.16318e-06	5.16318e-06	nfe	Cardiovascular
chr10	119669938	C	T	rs1057517945	BAG3		Pathogenic	stop_gained	ENST00000369085.8:c.268C>T	ENSP00000358081.4:p.Arg90Ter	1	0	1.17288e-05	8.4743e-07	8.4743e-07	nfe	Cardiovascular
chr10	86917133	G	C	rs1554890734	BMPR1A		Likely_pathogenic	splice_acceptor_variant	ENST00000372037.8:c.676-1G>C	.	1	0	1.17049e-05	0	0	.	Cancer
chr11	2776997	C	A	rs199472804	KCNQ1		Pathogenic/Likely_pathogenic	missense_variant	ENST00000155840.12:c.1697C>A	ENSP00000155840.2:p.Ser566Tyr	1	0	1.17594e-05	8.47465e-07	8.47465e-07	nfe	Cardiovascular
chr2	188998692	G	A	rs755528878	COL3A1		Pathogenic/Likely_pathogenic	missense_variant	ENST00000304636.9:c.1996G>A	ENSP00000304408.4:p.Gly666Ser	1	0	1.17181e-05	9.32309e-06	9.32309e-06	nfe	Cardiovascular
chr10	43118392	G	C	rs78014899	RET		Pathogenic	missense_variant	ENST00000355710.8:c.2304G>C	ENSP00000347942.3:p.Glu768Asp	1	0	1.17253e-05	8.47456e-07	8.47456e-07	nfe	Cancer
chr7	150974899	G	A	rs794728407	KCNH2		Likely_pathogenic	missense_variant	ENST00000262186.10:c.119C>T	ENSP00000262186.5:p.Ala40Val	1	0	1.22766e-05	0	0	.	Cardiovascular
chr7	150959571	C	T	rs794728477	KCNH2		Pathogenic/Likely_pathogenic	splice_donor_variant	ENST00000262186.10:c.472+1G>A	.	1	0	1.18377e-05	2.54246e-06	2.54246e-06	nfe	Cardiovascular
chr7	128844253	CT	C	rs1064795229	FLNC		Pathogenic/Likely_pathogenic	frameshift_variant	ENST00000325888.13:c.3180del	ENSP00000327145.8:p.Asp1061IlefsTer17	1	0	1.18242e-05	8.49836e-07	1.33597e-05	afr	Cardiovascular
chr7	128843813	AG	A	rs1808440448	FLNC		Likely_pathogenic	frameshift_variant	ENST00000325888.13:c.2830del	ENSP00000327145.8:p.Val944Ter	1	0	1.18228e-05	0	0	.	Cardiovascular
chr7	128841304	C	T	rs770606675	FLNC		Pathogenic	stop_gained	ENST00000325888.13:c.1948C>T	ENSP00000327145.8:p.Arg650Ter	1	0	1.18537e-05	2.54235e-06	2.22767e-05	eas	Cardiovascular
chr7	128837666	C	T	chr7_128837666_C_T	FLNC		Pathogenic	stop_gained	ENST00000325888.13:c.880C>T	ENSP00000327145.8:p.Gln294Ter	1	0	1.18189e-05	0	0	.	Cardiovascular
chr10	86892195	G	A	chr10_86892195_G_A	BMPR1A		Likely_pathogenic	missense_variant	ENST00000372037.8:c.299G>A	ENSP00000361107.2:p.Cys100Tyr	1	0	1.17028e-05	0	0	.	Cancer
chr7	6005918	C	A	rs121434629	PMS2		Likely_pathogenic	upstream_gene_variant	.	.	1	0	1.17121e-05	0.000352582	0.000352582	nfe	Cancer
chr7	6003793	C	A	rs764171734	PMS2		Pathogenic/Likely_pathogenic	splice_acceptor_variant	ENST00000265849.12:c.251-1G>T	.	1	0	1.17308e-05	0	0	.	Cancer
chr7	5995643	A	C	rs267608151	PMS2		Likely_pathogenic	splice_polypyrimidine_tract_variant&intron_variant	ENST00000265849.12:c.804-10T>G	.	1	0	1.17044e-05	8.7737e-07	8.7737e-07	nfe	Cancer
chr7	5995612	T	C	rs876659736	PMS2		Pathogenic/Likely_pathogenic	synonymous_variant	ENST00000265849.12:c.825A>G	ENSP00000265849.7:p.Gln275	1	0	1.17019e-05	0	4.45653e-05	eas	Cancer
chr11	2587651	ACT	A	chr11_2587651_ACT_A	KCNQ1		Pathogenic	frameshift_variant	ENST00000155840.12:c.1213_1214del	ENSP00000155840.2:p.Leu405AlafsTer57	1	0	1.17019e-05	0	0	.	Cardiovascular
chr19	38565341	TCTGGGCAGCAGTGACGCGCG	T	rs193922856	RYR1		Pathogenic	frameshift_variant	ENST00000359596.8:c.13013_13032del	ENSP00000352608.2:p.Ala4338GlyfsTer238	1	0	1.17019e-05	4.96533e-06	4.96533e-06	nfe	Miscellaneous

## Sheet: Table S2
Table S2. Frequencies of known P/LP variants in ACMG v3.2. genes related to autosomal recessive phenotypes (42,826 participants)
CHROM	POS	REF	ALT	ID	SYMBOL	CLNSIG	Consequence	HGVSc	HGVSp	NGI _AC_Het	NGI_AC_Hom	NGI_AF	AF_joint_nfe	AF_grpmax_joint	grpmax_joint	ACMG Pehnotype
chr6	26092913	G	A	rs1800562	HFE	Pathogenic/Pathogenic,_low_penetrance|other|risk_factor	missense_variant	ENST00000357618.10:c.845G>A	ENSP00000417404.1:p.Cys282Tyr	2339	38	0.0284473	0.0710229	0.0710229	nfe	Miscellaneous
chr13	51944145	G	T	rs76151636	ATP7B	Pathogenic	missense_variant	ENST00000242839.10:c.3207C>A	ENSP00000242839.5:p.His1069Gln	414	1	0.00492715	0.00105845	0.00105845	nfe	Miscellaneous
chr1	45331556	C	T	rs36053993	MUTYH	Pathogenic/Likely_pathogenic	downstream_gene_variant	.	.	246	0	0.00289794	0.00588456	0.00588456	nfe	Cancer
chr17	80104542	T	G	rs386834236	GAA	Pathogenic	splice_polypyrimidine_tract_variant&intron_variant	ENST00000302262.8:c.-32-13T>G	.	213	0	0.00252113	0.00635516	0.00635516	nfe	Metabolic
chr17	80110938	C	G	rs375470378	GAA	Likely_pathogenic	splice_region_variant&splice_polypyrimidine_tract_variant&intron_variant	ENST00000302262.8:c.1552-3C>G	.	152	0	0.00179169	0.000127122	0.000127122	nfe	Metabolic
chr3	15635481	CTG	C	rs750965140	BTD	Pathogenic/Likely_pathogenic	frameshift_variant	ENST00000643237.3:c.44_45del	ENSP00000495254.2:p.Cys15LeufsTer16	106	0	0.00124162	0.00026694	0.00088923	sas	Metabolic
chr3	15635478	CGG	C	rs765906887	BTD	Pathogenic	frameshift_variant	ENST00000643237.3:c.40_41del	ENSP00000495254.2:p.Gly14LeufsTer17	106	0	0.00124294	0.00026694	0.000889328	sas	Metabolic
chr1	45332803	T	C	rs34612342	MUTYH	Pathogenic/Likely_pathogenic	downstream_gene_variant	.	.	58	0	0.000681984	0.00233214	0.00233214	nfe	Cancer
chr1	45332445	C	T	rs140342925	MUTYH	Pathogenic/Likely_pathogenic	downstream_gene_variant	.	.	40	0	0.000471409	6.69487e-05	0.00013363	eas	Cancer
chr1	45332163	T	G	rs587780751	MUTYH	Pathogenic/Likely_pathogenic	downstream_gene_variant	.	.	31	0	0.00036486	0.00011949	0.00011949	nfe	Cancer
chr1	45332791	C	T	rs587781864	MUTYH	Pathogenic/Likely_pathogenic	downstream_gene_variant	.	.	30	0	0.000352891	1.44064e-05	1.44064e-05	nfe	Cancer
chr13	51942395	CG	C	rs137853281	ATP7B	Pathogenic	frameshift_variant	ENST00000242839.10:c.3402del	ENSP00000242839.5:p.Ala1135GlnfsTer13	30	0	0.000351939	4.99986e-05	4.99986e-05	nfe	Miscellaneous
chr13	51958361	T	TG	rs137853287	ATP7B	Pathogenic	frameshift_variant	ENST00000242839.10:c.2304_2305insC	ENSP00000242839.5:p.Met769HisfsTer26	28	0	0.000327746	0.000113555	0.000178205	eas	Miscellaneous
chr13	51944162	C	T	rs376910645	ATP7B	Pathogenic/Likely_pathogenic	missense_variant	ENST00000242839.10:c.3190G>A	ENSP00000242839.5:p.Glu1064Lys	25	0	0.000294201	2.54229e-06	2.54229e-06	nfe	Miscellaneous
chr3	15645224	A	C	rs80338685	BTD	Pathogenic/Likely_pathogenic	missense_variant	ENST00000643237.3:c.1308A>C	ENSP00000495254.2:p.Gln436His	25	0	0.000294617	0.000879648	0.000879648	nfe	Metabolic
chr13	51961906	C	G	rs587783299	ATP7B	Pathogenic/Likely_pathogenic	missense_variant	ENST00000242839.10:c.1877G>C	ENSP00000242839.5:p.Gly626Ala	22	0	0.000257696	6.86676e-05	6.86676e-05	nfe	Miscellaneous
chr13	51960145	T	C	rs1248002612	ATP7B	Pathogenic/Likely_pathogenic	splice_donor_region_variant&intron_variant	ENST00000242839.10:c.2121+3A>G	.	21	0	0.000245844	5.08737e-06	5.08737e-06	nfe	Miscellaneous
chr1	68444825	C	A	rs62642584	RPE65	Pathogenic	stop_gained	ENST00000262340.6:c.304G>T	ENSP00000262340.5:p.Glu102Ter	19	0	0.000222508	2.45757e-05	2.45757e-05	nfe	Miscellaneous
chr13	51937348	TC	T	rs1057516228	ATP7B	Likely_pathogenic	frameshift_variant	ENST00000242839.10:c.3948del	ENSP00000242839.5:p.Thr1317LeufsTer13	18	0	0.000211441	8.47436e-07	8.47436e-07	nfe	Miscellaneous
chr13	51937353	TTG	T	rs1057516227	ATP7B	Likely_pathogenic	frameshift_variant	ENST00000242839.10:c.3942_3943del	ENSP00000242839.5:p.Lys1315GlufsTer17	18	0	0.000211084	8.47439e-07	8.47439e-07	nfe	Miscellaneous
chr3	15635498	T	C	chr3_15635498_T_C	BTD	Likely_pathogenic	missense_variant	ENST00000643237.3:c.59T>C	ENSP00000495254.2:p.Leu20Pro	17	0	0.000198886	8.47429e-07	8.47429e-07	nfe	Metabolic
chr1	45334493	G	A	rs587780088	MUTYH	Pathogenic/Likely_pathogenic	stop_gained	ENST00000456914.7:c.13C>T	ENSP00000407590.2:p.Arg5Ter	17	0	0.000199049	1.69494e-06	0.000200463	eas	Cancer
chr17	80104893	T	G	rs398123174	GAA	Pathogenic	missense_variant	ENST00000302262.8:c.307T>G	ENSP00000305692.3:p.Cys103Gly	15	0	0.000181602	2.2036e-05	2.2036e-05	nfe	Metabolic
chr17	80107705	C	T	rs142967546	GAA	Likely_pathogenic	missense_variant	ENST00000302262.8:c.841C>T	ENSP00000305692.3:p.Arg281Trp	14	0	0.00016756	0.000660607	0.000660607	nfe	Metabolic
chr13	51950116	G	A	rs121907994	ATP7B	Pathogenic/Likely_pathogenic	missense_variant	ENST00000242839.10:c.2621C>T	ENSP00000242839.5:p.Ala874Val	13	0	0.000152425	4.06766e-05	0.000735065	eas	Miscellaneous
chr13	51946307	T	TG	rs1555287300	ATP7B	Pathogenic/Likely_pathogenic	frameshift_variant	ENST00000242839.10:c.3036_3037insC	ENSP00000242839.5:p.Lys1013GlnfsTer15	13	0	0.00015235	1.70608e-06	1.70608e-06	nfe	Miscellaneous
chr1	115740767	G	A	rs775663612	CASQ2	Pathogenic/Likely_pathogenic	synonymous_variant	ENST00000261448.6:c.381C>T	ENSP00000261448.5:p.Gly127	13	0	0.000152371	8.47923e-06	5.0025e-05	amr	Cardiovascular
chr13	51941080	C	A	rs184388696	ATP7B	Pathogenic/Likely_pathogenic	splice_donor_variant	ENST00000242839.10:c.3556+1G>T	.	12	0	0.000140528	8.47427e-07	8.47427e-07	nfe	Miscellaneous
chr17	80117015	G	C	rs752921215	GAA	Likely_pathogenic	missense_variant	ENST00000302262.8:c.2237G>C	ENSP00000305692.3:p.Trp746Ser	12	0	0.000142103	3.22057e-05	0.000173255	afr	Metabolic
chr13	51973930	C	A	rs370579582	ATP7B	Pathogenic/Likely_pathogenic	splice_donor_5th_base_variant&intron_variant	ENST00000242839.10:c.1285+5G>T	.	10	0	0.000117074	7.03362e-05	0.00180802	mid	Miscellaneous
chr13	51939095	TCAGAAC	T	rs781266802	ATP7B	Pathogenic/Likely_pathogenic	inframe_deletion	ENST00000242839.10:c.3649_3654del	ENSP00000242839.5:p.Val1217_Leu1218del	9	0	0.000106285	1.35588e-05	1.35588e-05	nfe	Miscellaneous
chr13	51946346	C	T	rs751078884	ATP7B	Pathogenic/Likely_pathogenic	missense_variant	ENST00000242839.10:c.2998G>A	ENSP00000242839.5:p.Gly1000Arg	8	0	9.39254e-05	2.28985e-05	6.62062e-05	sas	Miscellaneous
chr17	80118668	G	T	rs765718882	GAA	Pathogenic	stop_gained	ENST00000302262.8:c.2662G>T	ENSP00000305692.3:p.Glu888Ter	7	0	8.24558e-05	2.54233e-06	0.00013366	eas	Metabolic
chr3	15645451	C	T	rs104893688	BTD	Pathogenic/Likely_pathogenic	missense_variant	ENST00000643237.3:c.1535C>T	ENSP00000495254.2:p.Thr512Met	7	0	8.23568e-05	0.00012966	0.000165017	mid	Metabolic
chr1	115702951	CCTGAATAGGT	C	rs1255988597	CASQ2	Pathogenic	frameshift_variant	ENST00000261448.6:c.974_983del	ENSP00000261448.5:p.Asp325GlyfsTer7	7	0	8.23801e-05	7.62802e-06	7.62802e-06	nfe	Cardiovascular
chr1	45332952	G	A	rs777184451	MUTYH	Pathogenic/Likely_pathogenic	downstream_gene_variant	.	.	7	0	8.27443e-05	1.69489e-05	1.69489e-05	nfe	Cancer
chr1	45332165	C	T	chr1_45332165_C_T	MUTYH	Likely_pathogenic	downstream_gene_variant	.	.	7	0	8.24869e-05	0	0	.	Cancer
chr1	68444857	C	T	rs61752873	RPE65	Pathogenic	missense_variant	ENST00000262340.6:c.272G>A	ENSP00000262340.5:p.Arg91Gln	6	0	7.02395e-05	1.10169e-05	0.000374062	afr	Miscellaneous
chr13	51964894	C	T	rs752850609	ATP7B	Pathogenic	missense_variant	ENST00000242839.10:c.1847G>A	ENSP00000242839.5:p.Arg616Gln	6	0	7.02757e-05	1.77964e-05	6.6833e-05	eas	Miscellaneous
chr1	68444858	G	A	rs61752871	RPE65	Pathogenic	missense_variant	ENST00000262340.6:c.271C>T	ENSP00000262340.5:p.Arg91Trp	6	0	7.02231e-05	7.28801e-05	0.000213362	afr	Miscellaneous
chr1	115705187	C	G	rs746128346	CASQ2	Pathogenic/Likely_pathogenic	splice_donor_5th_base_variant&intron_variant	ENST00000261448.6:c.939+5G>C	.	6	0	7.03449e-05	4.30714e-06	4.30714e-06	nfe	Cardiovascular
chr1	45332215	G	A	rs374950566	MUTYH	Pathogenic/Likely_pathogenic	downstream_gene_variant	.	.	5	0	5.92487e-05	5.93213e-06	0.000164366	mid	Cancer
chr3	15644482	G	A	rs398123139	BTD	Pathogenic/Likely_pathogenic	missense_variant	ENST00000643237.3:c.566G>A	ENSP00000495254.2:p.Arg189His	5	0	5.86937e-05	6.77959e-06	0.000360693	afr	Metabolic
chr1	68448653	A	G	rs61751277	RPE65	Likely_pathogenic	missense_variant	ENST00000262340.6:c.65T>C	ENSP00000262340.5:p.Leu22Pro	5	0	5.87655e-05	8.47452e-06	6.6786e-05	afr	Miscellaneous
chr17	80113281	C	T	rs786204645	GAA	Pathogenic	missense_variant	ENST00000302262.8:c.2104C>T	ENSP00000305692.3:p.Arg702Cys	5	0	6.03602e-05	2.55541e-06	2.67809e-05	afr	Metabolic
chr17	80112622	G	A	rs377544304	GAA	Pathogenic	missense_variant	ENST00000302262.8:c.1799G>A	ENSP00000305692.3:p.Arg600His	5	0	5.98673e-05	1.01699e-05	1.666e-05	amr	Metabolic
chr1	68446837	C	T	rs61751281	RPE65	Pathogenic	missense_variant	ENST00000262340.6:c.118G>A	ENSP00000262340.5:p.Gly40Ser	5	0	5.94898e-05	7.03372e-05	7.03372e-05	nfe	Miscellaneous
chr17	80112001	T	C	rs779556619	GAA	Pathogenic	missense_variant	ENST00000302262.8:c.1655T>C	ENSP00000305692.3:p.Leu552Pro	4	0	4.89536e-05	3.64444e-05	3.64444e-05	nfe	Metabolic
chr3	15645225	G	A	rs146600671	BTD	Pathogenic	missense_variant	ENST00000643237.3:c.1309G>A	ENSP00000495254.2:p.Val437Met	4	0	4.71787e-05	2.54228e-06	2.54228e-06	nfe	Metabolic
chr13	51937342	G	A	rs193922109	ATP7B	Pathogenic	stop_gained	ENST00000242839.10:c.3955C>T	ENSP00000242839.5:p.Arg1319Ter	4	0	4.68988e-05	0.000170334	0.000493097	mid	Miscellaneous
chr13	51946369	G	A	rs201038679	ATP7B	Pathogenic/Likely_pathogenic	missense_variant	ENST00000242839.10:c.2975C>T	ENSP00000242839.5:p.Pro992Leu	4	0	4.69406e-05	1.695e-06	0.000311915	eas	Miscellaneous
chr3	15645468	C	T	rs80338686	BTD	Pathogenic	missense_variant	ENST00000643237.3:c.1552C>T	ENSP00000495254.2:p.Arg518Cys	4	0	4.72355e-05	0.000197459	0.000197459	nfe	Metabolic
chr13	51958538	C	T	rs137853285	ATP7B	Pathogenic	missense_variant	ENST00000242839.10:c.2128G>A	ENSP00000242839.5:p.Gly710Ser	4	0	4.68944e-05	2.88153e-05	0.000328731	mid	Miscellaneous
chr3	15644326	G	A	rs146015592	BTD	Pathogenic	missense_variant	ENST00000643237.3:c.410G>A	ENSP00000495254.2:p.Arg137His	4	0	4.69991e-05	0.000248325	0.000248325	nfe	Metabolic
chr1	45332795	G	A	rs747993448	MUTYH	Pathogenic/Likely_pathogenic	downstream_gene_variant	.	.	3	0	3.52717e-05	1.35591e-05	2.19587e-05	sas	Cancer
chr1	68439303	T	C	rs373652862	RPE65	Pathogenic	missense_variant	ENST00000262340.6:c.746A>G	ENSP00000262340.5:p.Tyr249Cys	3	0	3.51214e-05	1.69496e-06	0.000186665	sas	Miscellaneous
chr3	15644325	C	T	rs397514363	BTD	Pathogenic/Likely_pathogenic	missense_variant	ENST00000643237.3:c.409C>T	ENSP00000495254.2:p.Arg137Cys	3	0	3.5251e-05	8.47561e-06	0.000165125	mid	Metabolic
chr1	45333429	A	G	rs1557485553	MUTYH	Pathogenic/Likely_pathogenic	downstream_gene_variant	.	.	3	0	3.52543e-05	1.69488e-06	1.69488e-06	nfe	Cancer
chr1	45331218	TTCC	T	rs587778541	MUTYH	Pathogenic/Likely_pathogenic	downstream_gene_variant	.	.	3	0	3.5492e-05	3.98298e-05	0.000986193	mid	Cancer
chr17	80108495	C	T	rs755253527	GAA	Pathogenic	missense_variant	ENST00000302262.8:c.1082C>T	ENSP00000305692.3:p.Pro361Leu	3	0	3.59101e-05	1.69494e-06	3.33367e-05	amr	Metabolic
chr6	123530506	CT	C	rs1780193710	TRDN	Pathogenic/Likely_pathogenic	frameshift_variant&splice_region_variant	ENST00000334268.9:c.483del	ENSP00000333984.5:p.Val162LeufsTer13	3	0	3.55593e-05	3.22211e-06	3.22211e-06	nfe	Cardiovascular
chr13	51949723	G	A	rs750019452	ATP7B	Pathogenic/Likely_pathogenic	missense_variant	ENST00000242839.10:c.2804C>T	ENSP00000242839.5:p.Thr935Met	3	0	3.51222e-05	2.96608e-05	0.000645909	eas	Miscellaneous
chr13	51935695	C	T	rs779494870	ATP7B	Pathogenic/Likely_pathogenic	missense_variant&splice_region_variant	ENST00000242839.10:c.4022G>A	ENSP00000242839.5:p.Gly1341Asp	3	0	3.5324e-05	8.48189e-06	8.48189e-06	nfe	Miscellaneous
chr17	80105080	TGACCCTGCGGCTG	T	chr17_80105080_TGACCCTGCGGCTG_T;chr17_80105089_G_C;chr17_80105084_C_T;chr17_80105084_C_G;chr17_80105088_C_T;chr17_80105081_G_C	GAA	Likely_pathogenic	frameshift_variant	ENST00000302262.8:c.498_510del	ENSP00000305692.3:p.Leu167Ter	3	0	3.84931e-05	0	0	.	Metabolic
chr13	51949694	TAAAACCG	T	rs1555288385	ATP7B	Pathogenic/Likely_pathogenic	frameshift_variant	ENST00000242839.10:c.2826_2832del	ENSP00000242839.5:p.Gly943SerfsTer22	3	0	3.52593e-05	0	0	.	Miscellaneous
chr13	51964970	C	CA	chr13_51964970_C_CA	ATP7B	Pathogenic	frameshift_variant	ENST00000242839.10:c.1770_1771insT	ENSP00000242839.5:p.Gly591TrpfsTer17	3	0	3.51346e-05	0	0	.	Miscellaneous
chr17	80117016	G	C	rs1800312	GAA	Pathogenic	missense_variant	ENST00000302262.8:c.2238G>C	ENSP00000305692.3:p.Trp746Cys	3	0	3.5524e-05	0.000607616	0.000607616	nfe	Metabolic
chr13	51961838	G	A	rs1958765122	ATP7B	Pathogenic	stop_gained&splice_region_variant	ENST00000242839.10:c.1945C>T	ENSP00000242839.5:p.Gln649Ter	3	0	3.51667e-05	1.69579e-06	1.69579e-06	nfe	Miscellaneous
chr1	45333472	G	A	rs138775799	MUTYH	Pathogenic	downstream_gene_variant	.	.	2	0	2.34858e-05	2.5423e-06	4.00384e-05	afr	Cancer
chr17	80107866	G	A	rs543300039	GAA	Pathogenic	missense_variant	ENST00000302262.8:c.925G>A	ENSP00000305692.3:p.Gly309Arg	2	0	2.37259e-05	2.28872e-05	7.69586e-05	sas	Metabolic
chr17	80108383	TG	T	rs786204507	GAA	Pathogenic	frameshift_variant	ENST00000302262.8:c.1051del	ENSP00000305692.3:p.Val351CysfsTer41	2	0	2.37784e-05	1.69488e-06	1.69488e-06	nfe	Metabolic
chr13	51961849	A	C	rs121907998	ATP7B	Pathogenic/Likely_pathogenic	missense_variant	ENST00000242839.10:c.1934T>G	ENSP00000242839.5:p.Met645Arg	2	0	2.34093e-05	9.74751e-05	0.00241594	amr	Miscellaneous
chr13	51958330	C	T	rs137853283	ATP7B	Pathogenic	stop_gained	ENST00000242839.10:c.2336G>A	ENSP00000242839.5:p.Trp779Ter	2	0	2.34022e-05	4.57611e-05	6.67503e-05	afr	Miscellaneous
chr17	80113282	G	A	rs398123172	GAA	Pathogenic	missense_variant	ENST00000302262.8:c.2105G>A	ENSP00000305692.3:p.Arg702His	2	0	2.43795e-05	2.04443e-05	0.000330142	mid	Metabolic
chr17	80112645	C	T	rs749529161	GAA	Pathogenic	stop_gained	ENST00000302262.8:c.1822C>T	ENSP00000305692.3:p.Arg608Ter	2	0	2.3792e-05	6.78009e-06	2.22836e-05	eas	Metabolic
chr17	80107894	T	C	rs121907936	GAA	Pathogenic	missense_variant&splice_region_variant	ENST00000302262.8:c.953T>C	ENSP00000305692.3:p.Met318Thr	2	0	2.36049e-05	4.66654e-05	9.35629e-05	afr	Metabolic
chr17	80105110	CT	C	rs386834235	GAA	Pathogenic	frameshift_variant	ENST00000302262.8:c.525del	ENSP00000305692.3:p.Glu176ArgfsTer45	2	0	2.42342e-05	0.000227338	0.000227338	nfe	Metabolic
chr17	80110736	G	A	rs770590394	GAA	Pathogenic	missense_variant	ENST00000302262.8:c.1447G>A	ENSP00000305692.3:p.Gly483Arg	2	0	2.35588e-05	6.77965e-06	5.34017e-05	afr	Metabolic
chr13	51970522	T	TA	rs1057516418	ATP7B	Pathogenic/Likely_pathogenic	frameshift_variant	ENST00000242839.10:c.1512_1513insT	ENSP00000242839.5:p.Asn505Ter	2	0	2.34198e-05	8.47439e-07	8.47439e-07	nfe	Miscellaneous
chr17	80105786	T	A	chr17_80105786_T_A	GAA	Pathogenic	stop_gained	ENST00000302262.8:c.584T>A	ENSP00000305692.3:p.Leu195Ter	2	0	2.36866e-05	0	0	.	Metabolic
chr13	51958333	C	A	rs28942074	ATP7B	Pathogenic	missense_variant	ENST00000242839.10:c.2333G>T	ENSP00000242839.5:p.Arg778Leu	2	0	2.34033e-05	0	0.00153723	eas	Miscellaneous
chr13	51957580	G	A	rs751710854	ATP7B	Pathogenic/Likely_pathogenic	missense_variant	ENST00000242839.10:c.2383C>T	ENSP00000242839.5:p.Leu795Phe	2	0	2.34159e-05	1.27118e-05	0.000164366	mid	Miscellaneous
chr13	51946291	G	A	rs371840514	ATP7B	Pathogenic/Likely_pathogenic	missense_variant	ENST00000242839.10:c.3053C>T	ENSP00000242839.5:p.Ala1018Val	2	0	2.34709e-05	2.91675e-05	0.000125154	sas	Miscellaneous
chr13	51950132	C	T	rs191312027	ATP7B	Pathogenic/Likely_pathogenic	missense_variant	ENST00000242839.10:c.2605G>A	ENSP00000242839.5:p.Gly869Arg	2	0	2.34428e-05	0.00159487	0.00159487	nfe	Miscellaneous
chr13	51944293	T	C	rs1957520924	ATP7B	Pathogenic/Likely_pathogenic	splice_acceptor_variant	ENST00000242839.10:c.3061-2A>G	.	2	0	2.3428e-05	0	0	.	Miscellaneous
chr13	51944212	T	A	rs1395504465	ATP7B	Pathogenic/Likely_pathogenic	missense_variant	ENST00000242839.10:c.3140A>T	ENSP00000242839.5:p.Asp1047Val	2	0	2.36116e-05	2.5424e-06	2.22876e-05	eas	Miscellaneous
chr17	80112914	G	A	rs28937909	GAA	Pathogenic	missense_variant	ENST00000302262.8:c.1927G>A	ENSP00000305692.3:p.Gly643Arg	2	0	2.38033e-05	3.22362e-05	3.22362e-05	nfe	Metabolic
chr1	68449890	C	T	rs61751276	RPE65	Pathogenic	splice_donor_5th_base_variant&intron_variant	ENST00000262340.6:c.11+5G>A	.	2	0	2.34126e-05	0.000203398	0.000203398	nfe	Miscellaneous
chr1	45333449	G	T	rs121908380	MUTYH	Pathogenic/Likely_pathogenic	downstream_gene_variant	.	.	2	0	2.35001e-05	1.94908e-05	0.000735585	sas	Cancer
chr1	45333295	CCG	C	chr1_45333296_C_T;chr1_45333295_CCG_C;chr1_45333297_G_A	MUTYH	Pathogenic	downstream_gene_variant	.	.	2	0	2.39063e-05	0	0	.	Cancer
chr1	115705208	G	A	rs139228801	CASQ2	Pathogenic/Likely_pathogenic	missense_variant	ENST00000261448.6:c.923C>T	ENSP00000261448.5:p.Pro308Leu	2	0	2.34566e-05	7.8922e-05	7.8922e-05	nfe	Cardiovascular
chr1	68446825	G	A	rs368088025	RPE65	Pathogenic	stop_gained	ENST00000262340.6:c.130C>T	ENSP00000262340.5:p.Arg44Ter	2	0	2.36961e-05	1.61011e-05	2.22727e-05	eas	Miscellaneous
chr1	68439586	G	A	rs61752895	RPE65	Pathogenic	stop_gained	ENST00000262340.6:c.700C>T	ENSP00000262340.5:p.Arg234Ter	2	0	2.3478e-05	1.35616e-05	8.33472e-05	amr	Miscellaneous
chr1	68439568	C	A	rs192907397	RPE65	Likely_pathogenic	missense_variant	ENST00000262340.6:c.718G>T	ENSP00000262340.5:p.Val240Phe	2	0	2.34351e-05	2.96682e-05	0.000249917	amr	Miscellaneous
chr1	45331699	AG	A	rs587778536	MUTYH	Pathogenic/Likely_pathogenic	downstream_gene_variant	.	.	2	0	2.36161e-05	0.000104233	0.000104233	nfe	Cancer
chr1	45332252	T	C	rs876659676	MUTYH	Pathogenic/Likely_pathogenic	downstream_gene_variant	.	.	2	0	2.35682e-05	1.69496e-06	2.6713e-05	afr	Cancer
chr17	80112890	A	G	chr17_80112890_A_G	GAA	Likely_pathogenic	missense_variant	ENST00000302262.8:c.1903A>G	ENSP00000305692.3:p.Asn635Asp	2	0	2.36827e-05	3.39457e-06	3.39457e-06	nfe	Metabolic
chr13	51939091	G	A	rs193922107	ATP7B	Pathogenic/Likely_pathogenic	missense_variant	ENST00000242839.10:c.3659C>T	ENSP00000242839.5:p.Thr1220Met	2	0	2.34461e-05	5.08454e-06	0.000164962	mid	Miscellaneous
chr13	51944161	T	G	rs374094065	ATP7B	Pathogenic/Likely_pathogenic	missense_variant	ENST00000242839.10:c.3191A>C	ENSP00000242839.5:p.Glu1064Ala	2	0	2.38334e-05	8.47446e-06	1.3349e-05	afr	Miscellaneous
chr13	51941154	AATGGTTAAACC	A	rs1566461818	ATP7B	Pathogenic	frameshift_variant	ENST00000242839.10:c.3472_3482del	ENSP00000242839.5:p.Gly1158PhefsTer2	2	0	2.35012e-05	5.93204e-06	5.93204e-06	nfe	Miscellaneous
chr13	51937520	C	T	rs762866453	ATP7B	Pathogenic/Likely_pathogenic	missense_variant	ENST00000242839.10:c.3859G>A	ENSP00000242839.5:p.Gly1287Ser	2	0	2.34555e-05	5.08456e-05	0.000253523	afr	Miscellaneous
chr13	51937326	T	C	rs760285767	ATP7B	Pathogenic/Likely_pathogenic	missense_variant	ENST00000242839.10:c.3971A>G	ENSP00000242839.5:p.Asn1324Ser	2	0	2.34593e-05	1.69485e-06	1.69485e-06	nfe	Miscellaneous
chr17	80112936	TG	T	rs1567835775	GAA	Pathogenic	frameshift_variant	ENST00000302262.8:c.1952del	ENSP00000305692.3:p.Gly651AlafsTer45	2	0	2.38772e-05	8.48145e-07	8.48145e-07	nfe	Metabolic
chr3	15635479	G	A	rs119103232	BTD	Pathogenic/Likely_pathogenic	missense_variant	ENST00000643237.3:c.40G>A	ENSP00000495254.2:p.Gly14Ser	1	0	1.17258e-05	4.9177e-05	4.9177e-05	nfe	Metabolic
chr3	15644520	G	C	rs200337373	BTD	Pathogenic	missense_variant	ENST00000643237.3:c.604G>C	ENSP00000495254.2:p.Asp202His	1	0	1.17137e-05	0	1.33536e-05	afr	Metabolic
chr3	15644499	C	T	rs190386869	BTD	Pathogenic	missense_variant	ENST00000643237.3:c.583C>T	ENSP00000495254.2:p.Leu195Phe	1	0	1.17069e-05	1.44063e-05	2.22687e-05	eas	Metabolic
chr3	15644451	G	A	rs397514375	BTD	Pathogenic/Likely_pathogenic	missense_variant	ENST00000643237.3:c.535G>A	ENSP00000495254.2:p.Val179Met	1	0	1.1711e-05	1.52541e-05	0.000133364	amr	Metabolic
chr3	15644413	G	A	rs397514369	BTD	Pathogenic/Likely_pathogenic	missense_variant	ENST00000643237.3:c.497G>A	ENSP00000495254.2:p.Cys166Tyr	1	0	1.17162e-05	1.69489e-06	0.000164962	mid	Metabolic
chr3	15644335	G	C	rs745343884	BTD	Likely_pathogenic	missense_variant	ENST00000643237.3:c.419G>C	ENSP00000495254.2:p.Cys140Ser	1	0	1.17192e-05	4.2374e-06	1.09849e-05	sas	Metabolic
chr1	115744827	C	T	chr1_115744827_C_T	CASQ2	Likely_pathogenic	splice_donor_variant	ENST00000261448.6:c.319+1G>A	.	1	0	1.17038e-05	0	0	.	Cardiovascular
chr1	45332390	C	T	chr1_45332390_C_T	MUTYH	Likely_pathogenic	downstream_gene_variant	.	.	1	0	1.17966e-05	0	0	.	Cancer
chr1	45332636	G	A	rs376561094	MUTYH	Pathogenic	downstream_gene_variant	.	.	1	0	1.18181e-05	2.54232e-06	2.54232e-06	nfe	Cancer
chr1	45333412	C	T	rs1553130042	MUTYH	Likely_pathogenic	downstream_gene_variant	.	.	1	0	1.17802e-05	0	0	.	Cancer
chr1	45332310	C	T	rs1338038953	MUTYH	Pathogenic	downstream_gene_variant	.	.	1	0	1.17694e-05	1.6949e-06	1.6949e-06	nfe	Cancer
chr1	45331514	T	TCC	rs587780078	MUTYH	Pathogenic/Likely_pathogenic	downstream_gene_variant	.	.	1	0	1.19786e-05	2.62702e-05	0.000987492	mid	Cancer
chr1	45330515	C	A	rs876659420	MUTYH	Pathogenic/Likely_pathogenic	downstream_gene_variant	.	.	1	0	1.17319e-05	8.49257e-07	8.49257e-07	nfe	Cancer
chr1	45332279	G	A	rs769237459	MUTYH	Pathogenic/Likely_pathogenic	downstream_gene_variant	.	.	1	0	1.17994e-05	1.86445e-05	0.000165017	mid	Cancer
chr1	45331558	T	C	rs587781628	MUTYH	Pathogenic/Likely_pathogenic	downstream_gene_variant	.	.	1	0	1.17614e-05	8.55916e-05	8.55916e-05	nfe	Cancer
chr1	45333436	G	A	rs765123255	MUTYH	Pathogenic/Likely_pathogenic	downstream_gene_variant	.	.	1	0	1.17633e-05	3.55921e-05	5.48944e-05	sas	Cancer
chr1	68438958	G	A	rs1169420841	RPE65	Likely_pathogenic	missense_variant	ENST00000262340.6:c.982C>T	ENSP00000262340.5:p.Leu328Phe	1	0	1.17129e-05	2.54248e-06	2.19597e-05	sas	Miscellaneous
chr1	68439053	C	CT	rs746127684	RPE65	Pathogenic	frameshift_variant	ENST00000262340.6:c.886_887insA	ENSP00000262340.5:p.Arg296LysfsTer7	1	0	1.17266e-05	6.77978e-06	2.22926e-05	eas	Miscellaneous
chr1	68448644	G	A	rs199683808	RPE65	Pathogenic	missense_variant	ENST00000262340.6:c.74C>T	ENSP00000262340.5:p.Pro25Leu	1	0	1.17678e-05	2.54242e-05	6.59008e-05	sas	Miscellaneous
chr1	68429787	TG	T	rs281865292	RPE65	Pathogenic	frameshift_variant	ENST00000262340.6:c.1590del	ENSP00000262340.5:p.Phe530LeufsTer40	1	0	1.17011e-05	0	0	.	Miscellaneous
chr1	68438247	A	AT	rs281865520	RPE65	Pathogenic	frameshift_variant	ENST00000262340.6:c.1067_1068insA	ENSP00000262340.5:p.Asn356LysfsTer9	1	0	1.17294e-05	2.54396e-06	0.000164962	mid	Miscellaneous
chr1	68438275	C	T	rs562037932	RPE65	Likely_pathogenic	missense_variant	ENST00000262340.6:c.1040G>A	ENSP00000262340.5:p.Arg347His	1	0	1.17313e-05	3.39044e-06	2.19631e-05	sas	Miscellaneous
chr1	68438947	C	T	rs1645879569	RPE65	Pathogenic/Likely_pathogenic	stop_gained	ENST00000262340.6:c.993G>A	ENSP00000262340.5:p.Trp331Ter	1	0	1.17096e-05	1.695e-06	1.695e-06	nfe	Miscellaneous
chr3	15644611	A	G	rs28934601	BTD	Pathogenic	missense_variant	ENST00000643237.3:c.695A>G	ENSP00000495254.2:p.Asp232Gly	1	0	1.17459e-05	0.000122035	0.000122035	nfe	Metabolic
chr3	15644590	G	A	rs397507175	BTD	Pathogenic/Likely_pathogenic	missense_variant	ENST00000643237.3:c.674G>A	ENSP00000495254.2:p.Cys225Tyr	1	0	1.17181e-05	2.03383e-05	2.66994e-05	afr	Metabolic
chr13	51958334	G	C	rs137853284	ATP7B	Pathogenic/Likely_pathogenic	missense_variant	ENST00000242839.10:c.2332C>G	ENSP00000242839.5:p.Arg778Gly	1	0	1.17041e-05	1.61011e-05	1.61011e-05	nfe	Miscellaneous
chr13	51958361	T	C	rs193922103	ATP7B	Pathogenic	missense_variant	ENST00000242839.10:c.2305A>G	ENSP00000242839.5:p.Met769Val	1	0	1.17052e-05	0.00033304	0.00033304	nfe	Miscellaneous
chr13	51958331	A	C	rs751798708	ATP7B	Pathogenic/Likely_pathogenic	missense_variant	ENST00000242839.10:c.2335T>G	ENSP00000242839.5:p.Trp779Gly	1	0	1.17063e-05	1.69485e-06	1.69485e-06	nfe	Miscellaneous
chr13	51950314	CT	C	rs755709270	ATP7B	Pathogenic	frameshift_variant	ENST00000242839.10:c.2532del	ENSP00000242839.5:p.Val845SerfsTer28	1	0	1.18818e-05	1.86433e-05	0.000164366	mid	Miscellaneous
chr13	51946438	C	T	rs121907996	ATP7B	Pathogenic	missense_variant	ENST00000242839.10:c.2906G>A	ENSP00000242839.5:p.Arg969Gln	1	0	1.17184e-05	2.54227e-05	4.39145e-05	sas	Miscellaneous
chr13	51949772	G	A	rs121907993	ATP7B	Pathogenic/Likely_pathogenic	missense_variant	ENST00000242839.10:c.2755C>T	ENSP00000242839.5:p.Arg919Trp	1	0	1.17063e-05	2.03389e-05	0.000120784	sas	Miscellaneous
chr13	51961859	C	G	rs72552285	ATP7B	Pathogenic/Likely_pathogenic	missense_variant	ENST00000242839.10:c.1924G>C	ENSP00000242839.5:p.Asp642His	1	0	1.17156e-05	2.54253e-06	0.000659848	mid	Miscellaneous
chr13	51958370	T	G	chr13_51958370_T_G	ATP7B	Likely_pathogenic	missense_variant	ENST00000242839.10:c.2296A>C	ENSP00000242839.5:p.Thr766Pro	1	0	1.17118e-05	0	0	.	Miscellaneous
chr13	51946337	C	T	rs201497300	ATP7B	Pathogenic/Likely_pathogenic	missense_variant	ENST00000242839.10:c.3007G>A	ENSP00000242839.5:p.Ala1003Thr	1	0	1.17443e-05	1.18832e-05	9.96457e-05	sas	Miscellaneous
chr13	51944231	G	A	rs746485916	ATP7B	Pathogenic/Likely_pathogenic	missense_variant	ENST00000242839.10:c.3121C>T	ENSP00000242839.5:p.Arg1041Trp	1	0	1.1763e-05	1.77964e-05	1.77964e-05	nfe	Miscellaneous
chr13	51939104	C	T	rs776280797	ATP7B	Pathogenic/Likely_pathogenic	missense_variant	ENST00000242839.10:c.3646G>A	ENSP00000242839.5:p.Val1216Met	1	0	1.17242e-05	4.23714e-06	8.90948e-05	eas	Miscellaneous
chr13	51941081	C	T	rs786204547	ATP7B	Pathogenic/Likely_pathogenic	missense_variant&splice_region_variant	ENST00000242839.10:c.3556G>A	ENSP00000242839.5:p.Gly1186Ser	1	0	1.17055e-05	4.23719e-06	2.22717e-05	eas	Miscellaneous
chr13	51941186	G	A	rs755554442	ATP7B	Pathogenic/Likely_pathogenic	missense_variant	ENST00000242839.10:c.3451C>T	ENSP00000242839.5:p.Arg1151Cys	1	0	1.17118e-05	1.10166e-05	0.000183327	amr	Miscellaneous
chr13	51942493	A	G	rs560952220	ATP7B	Pathogenic/Likely_pathogenic	missense_variant	ENST00000242839.10:c.3305T>C	ENSP00000242839.5:p.Ile1102Thr	1	0	1.17156e-05	2.54233e-06	0.000153711	sas	Miscellaneous
chr13	51935695	C	A	chr13_51935695_C_T;chr13_51935695_C_A	ATP7B	Pathogenic	missense_variant&splice_region_variant	ENST00000242839.10:c.4022G>T	ENSP00000242839.5:p.Gly1341Val	1	0	1.17747e-05	0	0	.	Miscellaneous
chr6	123530547	GTCTTA	G	rs752256846	TRDN	Pathogenic	frameshift_variant	ENST00000334268.9:c.438_442del	ENSP00000333984.5:p.Lys147Ter	1	0	1.187e-05	6.39672e-06	3.16276e-05	sas	Cardiovascular
chr6	123547339	C	A	rs1781162727	TRDN	Likely_pathogenic	splice_donor_variant	ENST00000334268.9:c.424+1G>T	.	1	0	1.17376e-05	9.12134e-07	9.12134e-07	nfe	Cardiovascular
chr13	51937570	T	C	rs121907990	ATP7B	Pathogenic	missense_variant	ENST00000242839.10:c.3809A>G	ENSP00000242839.5:p.Asn1270Ser	1	0	1.17181e-05	9.57588e-05	0.00128316	amr	Miscellaneous
chr3	15644788	GT	G	rs397514395	BTD	Pathogenic/Likely_pathogenic	frameshift_variant	ENST00000643237.3:c.873del	ENSP00000495254.2:p.Ser291ArgfsTer23	1	0	1.17214e-05	2.37278e-05	2.37278e-05	nfe	Metabolic
chr3	15645169	A	G	rs397514415	BTD	Likely_pathogenic	missense_variant	ENST00000643237.3:c.1253A>G	ENSP00000495254.2:p.Tyr418Cys	1	0	1.17327e-05	8.47432e-07	8.47432e-07	nfe	Metabolic
chr3	15644907	AC	A	rs397514398	BTD	Pathogenic	frameshift_variant	ENST00000643237.3:c.992del	ENSP00000495254.2:p.Thr331LysfsTer12	1	0	1.17253e-05	1.69488e-06	1.69488e-06	nfe	Metabolic
chr13	51935642	T	C	rs1956914257	ATP7B	Pathogenic/Likely_pathogenic	missense_variant	ENST00000242839.10:c.4075A>G	ENSP00000242839.5:p.Met1359Val	1	0	1.17755e-05	1.69497e-06	1.09909e-05	sas	Miscellaneous
chr13	51949720	A	T	rs776002066	ATP7B	Pathogenic	stop_gained	ENST00000242839.10:c.2807T>A	ENSP00000242839.5:p.Leu936Ter	1	0	1.17006e-05	8.47436e-07	2.19563e-05	sas	Miscellaneous
chr13	51949699	C	T	rs779323689	ATP7B	Pathogenic/Likely_pathogenic	missense_variant	ENST00000242839.10:c.2828G>A	ENSP00000242839.5:p.Gly943Asp	1	0	1.17531e-05	1.69489e-06	0.000178221	eas	Miscellaneous
chr13	51975098	T	C	rs201738967	ATP7B	Pathogenic/Likely_pathogenic	missense_variant	ENST00000242839.10:c.122A>G	ENSP00000242839.5:p.Asn41Ser	1	0	1.16984e-05	0.000788102	0.000788102	nfe	Miscellaneous
chr17	80104704	C	T	rs767409395	GAA	Pathogenic	stop_gained	ENST00000302262.8:c.118C>T	ENSP00000305692.3:p.Arg40Ter	1	0	1.18997e-05	1.52559e-05	4.39599e-05	sas	Metabolic
chr17	80104837	T	TC	rs761317813	GAA	Pathogenic	frameshift_variant	ENST00000302262.8:c.258dup	ENSP00000305692.3:p.Asn87GlnfsTer9	1	0	1.26358e-05	6.35771e-05	6.35771e-05	nfe	Metabolic
chr13	51965034	C	T	rs137853280	ATP7B	Pathogenic	splice_acceptor_variant	ENST00000242839.10:c.1708-1G>A	.	1	0	1.17088e-05	8.47432e-07	8.47432e-07	nfe	Miscellaneous
chr13	51968521	G	A	rs766906034	ATP7B	Pathogenic	stop_gained	ENST00000242839.10:c.1630C>T	ENSP00000242839.5:p.Gln544Ter	1	0	1.17203e-05	8.47425e-07	8.47425e-07	nfe	Miscellaneous
chr13	51964994	C	CT	rs1566559605	ATP7B	Pathogenic	frameshift_variant	ENST00000242839.10:c.1746_1747insA	ENSP00000242839.5:p.Glu583ArgfsTer25	1	0	1.17123e-05	1.69484e-06	0.000153708	sas	Miscellaneous
chr17	80108554	AC	A	rs757458607	GAA	Pathogenic	frameshift_variant	ENST00000302262.8:c.1143del	ENSP00000305692.3:p.Ala382LeufsTer10	1	0	1.21752e-05	1.69519e-06	1.69519e-06	nfe	Metabolic
chr17	80107837	T	C	rs121907940	GAA	Pathogenic	missense_variant	ENST00000302262.8:c.896T>C	ENSP00000305692.3:p.Leu299Pro	1	0	1.18173e-05	5.08583e-06	5.08583e-06	nfe	Metabolic
chr17	80107722	G	A	rs201056962	GAA	Likely_pathogenic	splice_region_variant&synonymous_variant	ENST00000302262.8:c.858G>A	ENSP00000305692.3:p.Thr286	1	0	1.21486e-05	1.20785e-05	3.25013e-05	afr	Metabolic
chr17	80107661	C	T	rs1567828977	GAA	Likely_pathogenic	missense_variant	ENST00000302262.8:c.797C>T	ENSP00000305692.3:p.Pro266Leu	1	0	1.19829e-05	8.47532e-07	8.47532e-07	nfe	Metabolic
chr17	80105047	G	C	rs781124934	GAA	Likely_pathogenic	missense_variant	ENST00000302262.8:c.461G>C	ENSP00000305692.3:p.Arg154Pro	1	0	1.20939e-05	0	0	.	Metabolic
chr17	80105872	C	T	rs757700700	GAA	Pathogenic	missense_variant	ENST00000302262.8:c.670C>T	ENSP00000305692.3:p.Arg224Trp	1	0	1.18298e-05	3.06207e-05	0.000185736	mid	Metabolic
chr17	80107648	G	A	rs201896815	GAA	Pathogenic	missense_variant	ENST00000302262.8:c.784G>A	ENSP00000305692.3:p.Glu262Lys	1	0	1.19838e-05	1.27133e-05	4.45692e-05	eas	Metabolic
chr13	51964895	G	A	rs374172791	ATP7B	Pathogenic/Likely_pathogenic	missense_variant	ENST00000242839.10:c.1846C>T	ENSP00000242839.5:p.Arg616Trp	1	0	1.17093e-05	2.11863e-05	2.19611e-05	sas	Miscellaneous
chr13	51965038	A	C	rs770829226	ATP7B	Pathogenic/Likely_pathogenic	splice_region_variant&splice_polypyrimidine_tract_variant&intron_variant	ENST00000242839.10:c.1708-5T>G	.	1	0	1.17041e-05	0	0.000111373	eas	Miscellaneous
chr13	51974060	ACC	A	rs1593787789	ATP7B	Pathogenic/Likely_pathogenic	frameshift_variant	ENST00000242839.10:c.1158_1159del	ENSP00000242839.5:p.Val387AlafsTer17	1	0	1.17396e-05	0	0	.	Miscellaneous
chr13	51974856	C	A	chr13_51974856_C_T;chr13_51974856_C_A	ATP7B	Likely_pathogenic	stop_gained	ENST00000242839.10:c.364G>T	ENSP00000242839.5:p.Glu122Ter	1	0	1.17112e-05	0	0	.	Miscellaneous
chr13	51974157	G	A	rs778490238	ATP7B	Pathogenic/Likely_pathogenic	stop_gained	ENST00000242839.10:c.1063C>T	ENSP00000242839.5:p.Gln355Ter	1	0	1.17101e-05	1.69491e-06	1.66639e-05	amr	Miscellaneous
chr13	51975005	CAT	C	rs1445951068	ATP7B	Pathogenic	frameshift_variant	ENST00000242839.10:c.213_214del	ENSP00000242839.5:p.Val73GlufsTer4	1	0	1.17088e-05	8.47419e-07	8.47419e-07	nfe	Miscellaneous
chr17	80110732	G	A	chr17_80110732_G_A	GAA	Pathogenic	stop_gained	ENST00000302262.8:c.1443G>A	ENSP00000305692.3:p.Trp481Ter	1	0	1.18139e-05	0	0	.	Metabolic
chr17	80108712	G	A	rs141533320	GAA	Pathogenic	missense_variant	ENST00000302262.8:c.1210G>A	ENSP00000305692.3:p.Asp404Asn	1	0	1.19229e-05	2.96622e-05	8.91424e-05	eas	Metabolic
chr17	80108722	A	G	rs780674083	GAA	Likely_pathogenic	missense_variant	ENST00000302262.8:c.1220A>G	ENSP00000305692.3:p.Tyr407Cys	1	0	1.19048e-05	0	6.66978e-05	amr	Metabolic
chr17	80112664	C	A	rs369531647	GAA	Pathogenic	missense_variant	ENST00000302262.8:c.1841C>A	ENSP00000305692.3:p.Thr614Lys	1	0	1.19683e-05	5.42484e-05	5.42484e-05	nfe	Metabolic
chr17	80112625	C	G	rs374470794	GAA	Pathogenic/Likely_pathogenic	missense_variant	ENST00000302262.8:c.1802C>G	ENSP00000305692.3:p.Ser601Trp	1	0	1.19161e-05	8.47485e-07	8.47485e-07	nfe	Metabolic
chr17	80112100	G	A	rs747373179	GAA	Likely_pathogenic	missense_variant&splice_region_variant	ENST00000302262.8:c.1754G>A	ENSP00000305692.3:p.Arg585Lys	1	0	1.1942e-05	7.6313e-06	7.6313e-06	nfe	Metabolic
chr17	80112604	G	A	rs775450536	GAA	Likely_pathogenic	missense_variant	ENST00000302262.8:c.1781G>A	ENSP00000305692.3:p.Arg594His	1	0	1.19729e-05	5.93244e-06	2.19606e-05	sas	Metabolic
chr17	80112003	C	T	rs1221156663	GAA	Pathogenic	stop_gained	ENST00000302262.8:c.1657C>T	ENSP00000305692.3:p.Gln553Ter	1	0	1.19457e-05	0	0	.	Metabolic
chr17	80108818	T	A	rs747610090	GAA	Pathogenic	missense_variant	ENST00000302262.8:c.1316T>A	ENSP00000305692.3:p.Met439Lys	1	0	1.18559e-05	0	0.000205583	eas	Metabolic
chr17	80110785	G	A	rs766680292	GAA	Pathogenic	stop_gained	ENST00000302262.8:c.1496G>A	ENSP00000305692.3:p.Trp499Ter	1	0	1.1765e-05	0	1.66583e-05	amr	Metabolic
chr17	80110953	C	G	rs892129065	GAA	Pathogenic	missense_variant	ENST00000302262.8:c.1564C>G	ENSP00000305692.3:p.Pro522Ala	1	0	1.17927e-05	8.47491e-07	8.47491e-07	nfe	Metabolic
chr17	80112965	C	T	rs759518659	GAA	Pathogenic	missense_variant	ENST00000302262.8:c.1978C>T	ENSP00000305692.3:p.Arg660Cys	1	0	1.20482e-05	3.39322e-06	3.39322e-06	nfe	Metabolic
chr17	80113002	G	A	rs778418246	GAA	Likely_pathogenic	missense_variant	ENST00000302262.8:c.2015G>A	ENSP00000305692.3:p.Arg672Gln	1	0	1.20149e-05	3.39214e-06	0.000165235	mid	Metabolic
chr17	80112679	G	A	rs753269119	GAA	Pathogenic	missense_variant	ENST00000302262.8:c.1856G>A	ENSP00000305692.3:p.Ser619Asn	1	0	1.19606e-05	1.69589e-06	0.000187477	sas	Metabolic
chr17	80117047	C	T	rs200483245	GAA	Pathogenic	stop_gained	ENST00000302262.8:c.2269C>T	ENSP00000305692.3:p.Gln757Ter	1	0	1.18122e-05	1.69488e-06	1.69488e-06	nfe	Metabolic
chr17	80117075	A	G	rs144016984	GAA	Pathogenic	missense_variant	ENST00000302262.8:c.2297A>G	ENSP00000305692.3:p.Tyr766Cys	1	0	1.18613e-05	1.10168e-05	2.22747e-05	eas	Metabolic
chr17	80117723	C	T	rs61736895	GAA	Likely_pathogenic	missense_variant	ENST00000302262.8:c.2455C>T	ENSP00000305692.3:p.Arg819Trp	1	0	1.2118e-05	4.23918e-05	6.68695e-05	amr	Metabolic
chr17	80117739	TC	T	chr17_80117739_TC_T	GAA	Likely_pathogenic	frameshift_variant	ENST00000302262.8:c.2476del	ENSP00000305692.3:p.Leu826CysfsTer22	1	0	1.22835e-05	0	0	.	Metabolic
chr17	80118742	G	GC	rs745427943	GAA	Pathogenic	frameshift_variant	ENST00000302262.8:c.2740dup	ENSP00000305692.3:p.Gln914ProfsTer104	1	0	1.1881e-05	8.47448e-07	1.66672e-05	amr	Metabolic
										4410	39

## Sheet: Table S3
Table S3. Probable compound variants found in the study
Gene	variant 1	variant 2	Segregation evidence
ATP7B	rs76151636	rs587783299
MUTYH	rs36053993	rs140342925
MUTYH	rs36053993	rs587781864	has a child with only rs36053993 variant
MUTYH	rs36053993	rs34612342
BTD	rs13078881	haplotype (rs765906887 and rs750965140)
BTD	rs13078881	haplotype (rs765906887 and rs750965140)	has a child with the haplotype (rs765906887 and rs750965140) only
GAA	rs386834236	rs374470794

## Sheet: Table S4
Table S4. Frequencies of pLOF variants in ACMG v3.2. genes related to autosomal dominant phenotypes (42,826 participants)
CHROM	POS	REF	ALT	ID	SYMBOL	CLNSIG	Consequence	HGVSc	HGVSp	NGI _AC_Het	NGI_AC_Hom	NGI_AF	AF_joint_nfe	AF_grpmax_joint	grpmax_joint	ACMG Pehnotype
chr2	21012095	GA	G	rs1663340804	APOB	.	frameshift_variant	ENST00000233242.5:c.4772del	ENSP00000233242.1:p.Phe1591SerfsTer19	5	0	5.85302e-05	8.47591e-07	8.47591e-07	nfe	Cardiovascular
chr2	21010612	G	A	rs943553766	APOB	.	stop_gained	ENST00000233242.5:c.6256C>T	ENSP00000233242.1:p.Gln2086Ter	5	0	5.85316e-05	0	0	.	Cardiovascular
chr2	178529179	C	CT	chr2_178529179_C_CT	TTN	.	frameshift_variant	ENST00000589042.5:c.106571_106572insA	ENSP00000467141.1:p.Thr35525AspfsTer3	5	0	5.87061e-05	0	0	.	Cardiovascular
chr3	10141941	G	T	chr3_10141941_G_T	VHL	.	stop_gained	ENST00000256474.3:c.94G>T	ENSP00000256474.3:p.Glu32Ter	4	0	4.80261e-05	0	0	.	Cancer
chr13	32336876	A	T	chr13_32336876_A_T	BRCA2	.	stop_gained	ENST00000380152.8:c.2521A>T	ENSP00000369497.3:p.Arg841Ter	4	0	4.68296e-05	0	0	.	Cancer
chr2	178723124	T	TTTTTGTGCTA	chr2_178723124_T_TTTTTGTGCTA	TTN	.	stop_gained&frameshift_variant	ENST00000589042.5:c.21882_21883insTAGCACAAAA	ENSP00000467141.1:p.Arg7295Ter	3	0	3.51107e-05	0	0	.	Cardiovascular
chr2	21009761	CT	C	chr2_21009761_CT_C	APOB	.	frameshift_variant	ENST00000233242.5:c.7106del	ENSP00000233242.1:p.Lys2369SerfsTer2	2	0	2.34285e-05	0	0	.	Cardiovascular
chr2	21010012	T	A	chr2_21010012_T_A	APOB	.	stop_gained	ENST00000233242.5:c.6856A>T	ENSP00000233242.1:p.Lys2286Ter	2	0	2.34044e-05	0	0	.	Cardiovascular
chr2	21037998	AC	A	chr2_21037998_AC_A	APOB	.	frameshift_variant	ENST00000233242.5:c.496del	ENSP00000233242.1:p.Val166PhefsTer66	2	0	2.35167e-05	0	0	.	Cardiovascular
chr2	178545529	AG	A	chr2_178545529_AG_A	TTN	.	frameshift_variant	ENST00000589042.5:c.95580del	ENSP00000467141.1:p.Tyr31861MetfsTer8	2	0	2.34665e-05	0	0	.	Cardiovascular
chr2	178527137	CT	C	chr2_178527137_CT_C;chr2_178527137_C_A;chr2_178527137_C_G	TTN	.	frameshift_variant	ENST00000589042.5:c.107850del	ENSP00000467141.1:p.Asp35951MetfsTer3	2	0	2.34401e-05	0	0	.	Cardiovascular
chr2	21008779	T	A	chr2_21008779_T_A	APOB	.	stop_gained	ENST00000233242.5:c.8089A>T	ENSP00000233242.1:p.Lys2697Ter	2	0	2.34187e-05	0	0	.	Cardiovascular
chr1	17044877	TCC	T	chr1_17044877_TCC_T	SDHB	.	frameshift_variant	ENST00000375499.8:c.82_83del	ENSP00000364649.3:p.Gly28SerfsTer34	2	0	2.34648e-05	0	0	.	Cancer
chr1	237757771	C	T	chr1_237757771_C_T	RYR2	.	stop_gained	ENST00000366574.7:c.11320C>T	ENSP00000355533.2:p.Gln3774Ter	2	0	2.34208e-05	0	0	.	Cardiovascular
chr2	178652730	TC	T	chr2_178652730_TC_T	TTN	.	frameshift_variant	ENST00000589042.5:c.38965del	ENSP00000467141.1:p.Glu12989ArgfsTer89	2	0	2.34417e-05	0	0	.	Cardiovascular
chr2	178672076	G	GT	rs757479332	TTN	.	frameshift_variant	ENST00000589042.5:c.35121_35122insA	ENSP00000467141.1:p.His11708ThrfsTer2	2	0	2.34395e-05	8.48151e-07	8.48151e-07	nfe	Cardiovascular
chr11	2445482	CGT	C	chr11_2445482_CGT_C;chr11_2445482_C_T;chr11_2445482_C_G	KCNQ1	.	frameshift_variant&splice_region_variant	ENST00000155840.12:c.386+2_386+3del	.	2	0	2.41196e-05	0	0	.	Cardiovascular
chr7	128849987	CCT	C	chr7_128849987_CCT_C	FLNC	.	frameshift_variant	ENST00000325888.13:c.5212_5213del	ENSP00000327145.8:p.Leu1738AlafsTer8	2	0	2.39756e-05	8.52915e-07	8.52915e-07	nfe	Cardiovascular
chr16	2077718	GGTCCGCA	G	chr16_2077723_G_C;chr16_2077718_GGTCCGCA_G;chr16_2077723_G_T	TSC2	.	frameshift_variant&splice_region_variant	ENST00000219476.9:c.2960_2966del	ENSP00000219476.3:p.Val987AlafsTer27	2	0	2.4417e-05	0	0	.	Cancer
chr18	31524462	C	A	chr18_31524462_C_A	DSG2	.	stop_gained	ENST00000261590.13:c.705C>A	ENSP00000261590.8:p.Tyr235Ter	2	0	2.34093e-05	8.47449e-07	8.47449e-07	nfe	Cardiovascular
chr12	32878306	G	GA	chr12_32878306_G_GA;chr12_32878306_G_A	PKP2	.	frameshift_variant	ENST00000340811.9:c.573_574insT	ENSP00000342800.5:p.Pro192SerfsTer24	2	0	2.3667e-05	0	0	.	Cardiovascular
chr10	110644632	CA	C	chr10_110644632_CA_C	RBM20	.	frameshift_variant	ENST00000369519.4:c.179del	ENSP00000358532.3:p.Gln60ArgfsTer44	2	0	2.40483e-05	0	0	.	Cardiovascular
chr2	178731514	G	GTA	chr2_178731514_G_GTA	TTN	.	frameshift_variant	ENST00000589042.5:c.17251_17252insTA	ENSP00000467141.1:p.Ala5751ValfsTer4	2	0	2.34181e-05	0	0	.	Cardiovascular
chr2	178740312	ACTTT	A	chr2_178740312_ACTTT_A	TTN	.	frameshift_variant	ENST00000589042.5:c.12917_12920del	ENSP00000467141.1:p.Glu4306ValfsTer22	2	0	2.34263e-05	0	0	.	Cardiovascular
chr2	219418533	T	TC	chr2_219418533_T_TC	DES	.	frameshift_variant	ENST00000373960.4:c.74dup	ENSP00000363071.3:p.Leu26ThrfsTer18	2	0	2.45851e-05	0	0	.	Cardiovascular
chr2	178729079	G	GGA	chr2_178729079_G_GGA	TTN	.	frameshift_variant	ENST00000589042.5:c.18958_18959insTC	ENSP00000467141.1:p.Pro6320LeufsTer5	2	0	2.34192e-05	0	0	.	Cardiovascular
chr2	21009811	G	A	rs758067709	APOB	.	stop_gained	ENST00000233242.5:c.7057C>T	ENSP00000233242.1:p.Gln2353Ter	2	0	2.34148e-05	1.69496e-06	1.69496e-06	nfe	Cardiovascular
chr2	178541558	G	A	chr2_178541558_G_A	TTN	.	stop_gained	ENST00000589042.5:c.97519C>T	ENSP00000467141.1:p.Gln32507Ter	2	0	2.34302e-05	0	0	.	Cardiovascular
chr1	201085533	C	CTG	chr1_201085533_C_CTG	CACNA1S	.	frameshift_variant	ENST00000362061.4:c.1052_1053insCA	ENSP00000355192.3:p.Gln351HisfsTer10	1	0	1.17123e-05	0	0	.	Miscellaneous
chr1	237730271	T	TC	chr1_237730271_T_TC	RYR2	.	frameshift_variant	ENST00000366574.7:c.10851dup	ENSP00000355533.2:p.Asn3618GlnfsTer8	1	0	1.17099e-05	0	0	.	Cardiovascular
chr2	21007337	A	T	chr2_21007337_A_T	APOB	.	stop_gained	ENST00000233242.5:c.9531T>A	ENSP00000233242.1:p.Tyr3177Ter	1	0	1.17126e-05	0	0	.	Cardiovascular
chr1	201078048	AC	A	chr1_201078048_AC_A	CACNA1S	.	frameshift_variant	ENST00000362061.4:c.1449del	ENSP00000355192.3:p.Met483IlefsTer37	1	0	1.17797e-05	0	0	.	Miscellaneous
chr1	201076985	C	CA	chr1_201076985_C_CA	CACNA1S	.	frameshift_variant	ENST00000362061.4:c.1761_1762insT	ENSP00000355192.3:p.Glu588Ter	1	0	1.17085e-05	0	0	.	Miscellaneous
chr1	201075595	C	T	rs1553251376	CACNA1S	.	stop_gained	ENST00000362061.4:c.1848G>A	ENSP00000355192.3:p.Trp616Ter	1	0	1.18078e-05	0	0	.	Miscellaneous
chr1	201073564	GA	G	chr1_201073564_GA_G	CACNA1S	.	frameshift_variant	ENST00000362061.4:c.2141del	ENSP00000355192.3:p.Ile714ThrfsTer7	1	0	1.18548e-05	0	0	.	Miscellaneous
chr1	201072774	G	T	chr1_201072774_G_T	CACNA1S	.	stop_gained	ENST00000362061.4:c.2208C>A	ENSP00000355192.3:p.Tyr736Ter	1	0	1.17063e-05	0	0	.	Miscellaneous
chr1	201062010	TG	T	chr1_201062010_TG_T	CACNA1S	.	frameshift_variant	ENST00000362061.4:c.2986del	ENSP00000355192.3:p.His996ThrfsTer9	1	0	1.18977e-05	0	0	.	Miscellaneous
chr1	237330951	TGCTG	T	chr1_237330951_TGCTG_T	RYR2	.	frameshift_variant	ENST00000366574.7:c.246_249del	ENSP00000355533.2:p.Ala83ThrfsTer18	1	0	1.17421e-05	0	0	.	Cardiovascular
chr1	237788040	A	T	chr1_237788040_A_T	RYR2	.	stop_gained	ENST00000366574.7:c.13381A>T	ENSP00000355533.2:p.Lys4461Ter	1	0	1.17071e-05	0	0	.	Cardiovascular
chr1	237819056	T	A	chr1_237819056_T_A	RYR2	.	stop_gained	ENST00000366574.7:c.14454T>A	ENSP00000355533.2:p.Tyr4818Ter	1	0	1.16989e-05	0	0	.	Cardiovascular
chr1	237631498	T	TG	chr1_237631498_T_TG	RYR2	.	frameshift_variant	ENST00000366574.7:c.6513dup	ENSP00000355533.2:p.Met2172AspfsTer37	1	0	1.21782e-05	0	0	.	Cardiovascular
chr1	237503379	AG	A	chr1_237503379_AG_A	RYR2	.	frameshift_variant	ENST00000366574.7:c.2488del	ENSP00000355533.2:p.Glu830LysfsTer3	1	0	1.17044e-05	0	0	.	Cardiovascular
chr1	237633578	GA	G	chr1_237633578_GA_G	RYR2	.	frameshift_variant&splice_region_variant	ENST00000366574.7:c.6559del	ENSP00000355533.2:p.Ile2187SerfsTer20	1	0	1.1708e-05	0	0	.	Cardiovascular
chr1	237707265	A	ATAGC	chr1_237707265_A_ATAGC	RYR2	.	stop_gained&frameshift_variant	ENST00000366574.7:c.9897_9898insTAGC	ENSP00000355533.2:p.Ala3300Ter	1	0	1.17044e-05	0	0	.	Cardiovascular
chr1	237727088	T	TG	chr1_237727088_T_TG	RYR2	.	frameshift_variant&splice_region_variant	ENST00000366574.7:c.10729dup	ENSP00000355533.2:p.Glu3577GlyfsTer7	1	0	1.17071e-05	0	0	.	Cardiovascular
chr1	201060804	G	A	chr1_201060804_G_A	CACNA1S	.	stop_gained	ENST00000362061.4:c.3268C>T	ENSP00000355192.3:p.Gln1090Ter	1	0	1.18804e-05	0	0	.	Miscellaneous
chr2	21019001	G	GA	chr2_21019001_G_GA	APOB	.	frameshift_variant	ENST00000233242.5:c.3111_3112insT	ENSP00000233242.1:p.Gln1038SerfsTer9	1	0	1.17014e-05	0	0	.	Cardiovascular
chr2	21011250	G	GC	chr2_21011250_G_GC	APOB	.	frameshift_variant	ENST00000233242.5:c.5617_5618insG	ENSP00000233242.1:p.Ala1873GlyfsTer8	1	0	1.17096e-05	0	0	.	Cardiovascular
chr2	21011037	TGA	T	rs1407451220	APOB	.	frameshift_variant	ENST00000233242.5:c.5829_5830del	ENSP00000233242.1:p.His1944Ter	1	0	1.17025e-05	1.69489e-06	1.69489e-06	nfe	Cardiovascular
chr2	21010823	AGCCAGAGTTC	A	chr2_21010823_AGCCAGAGTTC_A	APOB	.	frameshift_variant	ENST00000233242.5:c.6035_6044del	ENSP00000233242.1:p.Arg2012LeufsTer3	1	0	1.17874e-05	0	0	.	Cardiovascular
chr2	21010510	G	A	chr2_21010510_G_A	APOB	.	stop_gained	ENST00000233242.5:c.6358C>T	ENSP00000233242.1:p.Gln2120Ter	1	0	1.17006e-05	8.49755e-07	8.49755e-07	nfe	Cardiovascular
chr2	21042389	G	C	chr2_21042389_G_C	APOB	.	stop_gained	ENST00000233242.5:c.209C>G	ENSP00000233242.1:p.Ser70Ter	1	0	1.17159e-05	0	0	.	Cardiovascular
chr2	21038106	T	TCATAC	chr2_21038106_T_TCATAC	APOB	.	frameshift_variant	ENST00000233242.5:c.388_389insGTATG	ENSP00000233242.1:p.Glu130GlyfsTer27	1	0	1.17849e-05	0	0	.	Cardiovascular
chr2	21019871	C	A	chr2_21019871_C_A	APOB	.	stop_gained	ENST00000233242.5:c.2851G>T	ENSP00000233242.1:p.Glu951Ter	1	0	1.17e-05	0	0	.	Cardiovascular
chr2	47798914	A	AATAAG	chr2_47798914_A_AATAAG	MSH6	.	frameshift_variant	ENST00000234420.11:c.932_933insTAAGA	ENSP00000234420.5:p.Lys311AsnfsTer29	1	0	1.16978e-05	0	0	.	Cancer
chr2	47799081	T	G	chr2_47799081_T_G	MSH6	.	stop_gained	ENST00000234420.11:c.1098T>G	ENSP00000234420.5:p.Tyr366Ter	1	0	1.16995e-05	0	0	.	Cancer
chr2	47799650	A	AT	chr2_47799650_A_AT	MSH6	.	frameshift_variant	ENST00000234420.11:c.1668dup	ENSP00000234420.5:p.Gly557TrpfsTer6	1	0	1.16978e-05	0	0	.	Cancer
chr2	47799348	CTG	C	chr2_47799348_CTG_C	MSH6	.	frameshift_variant	ENST00000234420.11:c.1366_1367del	ENSP00000234420.5:p.Trp456GlyfsTer7	1	0	1.17176e-05	0	0	.	Cancer
chr2	47800682	GT	G	chr2_47800682_GT_G;chr2_47800682_G_C	MSH6	.	frameshift_variant	ENST00000234420.11:c.2700del	ENSP00000234420.5:p.Arg901ValfsTer5	1	0	1.17184e-05	0	0	.	Cancer
chr2	47412482	T	A	chr2_47412482_T_A	MSH2	.	stop_gained	ENST00000233146.7:c.714T>A	ENSP00000233146.2:p.Tyr238Ter	1	0	1.17069e-05	0	0	.	Cancer
chr2	47783351	G	GC	chr2_47783351_G_GC	MSH6	.	frameshift_variant	ENST00000234420.11:c.120dup	ENSP00000234420.5:p.Ser41LeufsTer49	1	0	1.22453e-05	0	0	.	Cancer
chr2	21041000	AG	A	chr2_21041000_AG_A	APOB	.	frameshift_variant	ENST00000233242.5:c.320del	ENSP00000233242.1:p.Pro107LeufsTer7	1	0	1.1722e-05	0	0	.	Cardiovascular
chr2	178528903	CATCT	C	chr2_178528903_CATCT_C	TTN	.	frameshift_variant	ENST00000589042.5:c.106844_106847del	ENSP00000467141.1:p.Gln35615ArgfsTer3	1	0	1.17258e-05	0	0	.	Cardiovascular
chr2	178527236	A	AG	chr2_178527236_A_AG	TTN	.	frameshift_variant	ENST00000589042.5:c.107751_107752insC	ENSP00000467141.1:p.Cys35918LeufsTer6	1	0	1.17e-05	0	0	.	Cardiovascular
chr2	47803433	C	A	chr2_47803433_C_A	MSH6	.	stop_gained	ENST00000234420.11:c.3186C>A	ENSP00000234420.5:p.Cys1062Ter	1	0	1.1722e-05	0	0	.	Cancer
chr2	178530381	CT	C	chr2_178530381_CT_C	TTN	.	frameshift_variant	ENST00000589042.5:c.106233del	ENSP00000467141.1:p.Ala35412LeufsTer10	1	0	1.17327e-05	8.4755e-07	8.4755e-07	nfe	Cardiovascular
chr2	178533820	A	C	chr2_178533820_A_C	TTN	.	stop_gained	ENST00000589042.5:c.102795T>G	ENSP00000467141.1:p.Tyr34265Ter	1	0	1.17014e-05	0	0	.	Cardiovascular
chr2	178533900	T	A	chr2_178533900_T_A	TTN	.	stop_gained	ENST00000589042.5:c.102715A>T	ENSP00000467141.1:p.Arg34239Ter	1	0	1.16978e-05	0	0	.	Cardiovascular
chr2	178530404	AC	A	chr2_178530404_AC_A	TTN	.	frameshift_variant	ENST00000589042.5:c.106210del	ENSP00000467141.1:p.Val35404Ter	1	0	1.17151e-05	0	0	.	Cardiovascular
chr2	178532454	C	A	chr2_178532454_C_A	TTN	.	stop_gained	ENST00000589042.5:c.104161G>T	ENSP00000467141.1:p.Glu34721Ter	1	0	1.17036e-05	0	0	.	Cardiovascular
chr2	178538822	C	A	chr2_178538822_C_A	TTN	.	stop_gained	ENST00000589042.5:c.99007G>T	ENSP00000467141.1:p.Gly33003Ter	1	0	1.17003e-05	0	0	.	Cardiovascular
chr2	178536494	CTGGCAGG	C	chr2_178536494_CTGGCAGG_C	TTN	.	frameshift_variant	ENST00000589042.5:c.100246_100252del	ENSP00000467141.1:p.Pro33416ValfsTer25	1	0	1.17606e-05	0	0	.	Cardiovascular
chr2	178539204	TG	T	chr2_178539204_TG_T	TTN	.	frameshift_variant	ENST00000589042.5:c.98730del	ENSP00000467141.1:p.Lys32911ArgfsTer70	1	0	1.17022e-05	0	0	.	Cardiovascular
chr2	178539157	A	AC	chr2_178539157_A_AC	TTN	.	frameshift_variant	ENST00000589042.5:c.98777_98778insG	ENSP00000467141.1:p.Ser32927PhefsTer2	1	0	1.17074e-05	0	0	.	Cardiovascular
chr2	178542867	AG	A	chr2_178542867_AG_A	TTN	.	frameshift_variant	ENST00000589042.5:c.96986del	ENSP00000467141.1:p.Pro32329LeufsTer19	1	0	1.17145e-05	0	0	.	Cardiovascular
chr2	178545469	A	AC	chr2_178545469_A_AC	TTN	.	frameshift_variant	ENST00000589042.5:c.95640_95641insG	ENSP00000467141.1:p.Phe31881ValfsTer11	1	0	1.17107e-05	0	0	.	Cardiovascular
chr2	178546714	TC	T	chr2_178546714_TC_T	TTN	.	frameshift_variant	ENST00000589042.5:c.94713del	ENSP00000467141.1:p.Thr31572LeufsTer14	1	0	1.17176e-05	0	0	.	Cardiovascular
chr2	178549755	A	ATG	chr2_178549755_A_ATG	TTN	.	frameshift_variant	ENST00000589042.5:c.91966_91967insCA	ENSP00000467141.1:p.Ile30656ThrfsTer15	1	0	1.17038e-05	8.47637e-07	8.47637e-07	nfe	Cardiovascular
chr2	178551663	G	GT	chr2_178551663_G_GT	TTN	.	frameshift_variant	ENST00000589042.5:c.91236_91237insA	ENSP00000467141.1:p.Pro30413ThrfsTer18	1	0	1.17112e-05	0	0	.	Cardiovascular
chr2	178554000	T	TA	chr2_178554000_T_TA	TTN	.	frameshift_variant	ENST00000589042.5:c.89110_89111insT	ENSP00000467141.1:p.Tyr29704LeufsTer18	1	0	1.1697e-05	0	0	.	Cardiovascular
chr2	178556946	TTC	T	chr2_178556946_TTC_T	TTN	.	frameshift_variant	ENST00000589042.5:c.88206_88207del	ENSP00000467141.1:p.Asn29403PhefsTer4	1	0	1.17129e-05	0	0	.	Cardiovascular
chr2	178561004	C	CT	chr2_178561004_C_CT	TTN	.	frameshift_variant	ENST00000589042.5:c.85127_85128insA	ENSP00000467141.1:p.Ile28377AspfsTer23	1	0	1.17052e-05	0	0	.	Cardiovascular
chr2	178562496	GTA	G	chr2_178562496_GTA_G	TTN	.	frameshift_variant	ENST00000589042.5:c.83634_83635del	ENSP00000467141.1:p.Thr27879SerfsTer4	1	0	1.17093e-05	0	0	.	Cardiovascular
chr2	178564018	GC	G	chr2_178564018_GC_G	TTN	.	frameshift_variant	ENST00000589042.5:c.82113del	ENSP00000467141.1:p.Pro27372LeufsTer6	1	0	1.17426e-05	0	0	.	Cardiovascular
chr2	178564481	C	T	chr2_178564481_C_T	TTN	.	stop_gained	ENST00000589042.5:c.81651G>A	ENSP00000467141.1:p.Trp27217Ter	1	0	1.17096e-05	8.48269e-07	8.48269e-07	nfe	Cardiovascular
chr2	178565537	TC	T	chr2_178565537_TC_T	TTN	.	frameshift_variant	ENST00000589042.5:c.80594del	ENSP00000467141.1:p.Arg26865LysfsTer8	1	0	1.17082e-05	0	0	.	Cardiovascular
chr2	178567429	CA	C	chr2_178567429_CA_C	TTN	.	frameshift_variant	ENST00000589042.5:c.78702del	ENSP00000467141.1:p.Ile26234MetfsTer9	1	0	1.17088e-05	0	0	.	Cardiovascular
chr2	178568743	C	A	chr2_178568743_C_A	TTN	.	stop_gained	ENST00000589042.5:c.77389G>T	ENSP00000467141.1:p.Glu25797Ter	1	0	1.16992e-05	0	0	.	Cardiovascular
chr2	178569410	A	C	chr2_178569410_A_G;chr2_178569410_A_C	TTN	.	stop_gained	ENST00000589042.5:c.76722T>G	ENSP00000467141.1:p.Tyr25574Ter	1	0	1.16978e-05	8.47761e-07	8.47761e-07	nfe	Cardiovascular
chr2	178570873	CG	C	chr2_178570874_G_A;chr2_178570873_CG_C;chr2_178570873_C_T	TTN	.	frameshift_variant	ENST00000589042.5:c.75258del	ENSP00000467141.1:p.Ala25087GlnfsTer14	1	0	1.172e-05	0	0	.	Cardiovascular
chr2	178572063	G	GA	chr2_178572063_G_GA	TTN	.	frameshift_variant	ENST00000589042.5:c.74068_74069insT	ENSP00000467141.1:p.Ser24690PhefsTer5	1	0	1.17041e-05	0	0	.	Cardiovascular
chr2	178572575	TG	T	chr2_178572575_TG_T	TTN	.	frameshift_variant	ENST00000589042.5:c.73556del	ENSP00000467141.1:p.Thr24519AsnfsTer8	1	0	1.17154e-05	0	0	.	Cardiovascular
chr2	178573076	A	AC	chr2_178573076_A_AC	TTN	.	frameshift_variant	ENST00000589042.5:c.73055_73056insG	ENSP00000467141.1:p.Ser24353PhefsTer9	1	0	1.17066e-05	0	0	.	Cardiovascular
chr2	178574165	TA	T	chr2_178574165_TA_T	TTN	.	frameshift_variant	ENST00000589042.5:c.71966del	ENSP00000467141.1:p.Leu23989GlnfsTer11	1	0	1.16986e-05	0	0	.	Cardiovascular
chr2	178576614	G	C	chr2_178576614_G_C	TTN	.	stop_gained	ENST00000589042.5:c.69630C>G	ENSP00000467141.1:p.Tyr23210Ter	1	0	1.17088e-05	0	0	.	Cardiovascular
chr2	21006961	C	A	chr2_21006961_C_A	APOB	.	stop_gained	ENST00000233242.5:c.9907G>T	ENSP00000233242.1:p.Glu3303Ter	1	0	1.17352e-05	0	0	.	Cardiovascular
chr2	21006904	C	A	chr2_21006904_C_A	APOB	.	stop_gained	ENST00000233242.5:c.9964G>T	ENSP00000233242.1:p.Glu3322Ter	1	0	1.17374e-05	0	0	.	Cardiovascular
chr2	21006417	TC	T	chr2_21006417_TC_T	APOB	.	frameshift_variant	ENST00000233242.5:c.10450del	ENSP00000233242.1:p.Glu3484LysfsTer38	1	0	1.17077e-05	0	0	.	Cardiovascular
chr2	21006362	AC	A	chr2_21006362_AC_A	APOB	.	frameshift_variant	ENST00000233242.5:c.10505del	ENSP00000233242.1:p.Gly3502ValfsTer20	1	0	1.17071e-05	0	0	.	Cardiovascular
chr2	21004632	C	CT	chr2_21004632_C_CT	APOB	.	frameshift_variant	ENST00000233242.5:c.11831_11832insA	ENSP00000233242.1:p.Thr3945AspfsTer2	1	0	1.1706e-05	0	0	.	Cardiovascular
chr2	21008592	TA	T	chr2_21008592_T_C;chr2_21008592_TA_T	APOB	.	frameshift_variant	ENST00000233242.5:c.8275del	ENSP00000233242.1:p.Tyr2759ThrfsTer4	1	0	1.1717e-05	0	0	.	Cardiovascular
chr2	21007897	G	A	chr2_21007897_G_A	APOB	.	stop_gained	ENST00000233242.5:c.8971C>T	ENSP00000233242.1:p.Gln2991Ter	1	0	1.17044e-05	0	0	.	Cardiovascular
chr2	21009312	GTA	G	chr2_21009312_GTA_G	APOB	.	frameshift_variant	ENST00000233242.5:c.7554_7555del	ENSP00000233242.1:p.Asp2521ProfsTer23	1	0	1.1714e-05	0	0	.	Cardiovascular
chr2	21009521	TC	T	chr2_21009521_TC_T	APOB	.	frameshift_variant	ENST00000233242.5:c.7346del	ENSP00000233242.1:p.Arg2449AsnfsTer18	1	0	1.17041e-05	0	0	.	Cardiovascular
chr2	21008265	TC	T	chr2_21008265_TC_T	APOB	.	frameshift_variant	ENST00000233242.5:c.8602del	ENSP00000233242.1:p.Glu2868SerfsTer6	1	0	1.17209e-05	0	0	.	Cardiovascular
chr1	17023999	AT	A	chr1_17023999_AT_A;chr1_17024000_T_C	SDHB	.	frameshift_variant	ENST00000375499.8:c.615del	ENSP00000364649.3:p.Lys205AsnfsTer15	1	0	1.17137e-05	0	0	.	Cancer
chr1	201041522	G	A	chr1_201041522_G_A	CACNA1S	.	stop_gained	ENST00000362061.4:c.5116C>T	ENSP00000355192.3:p.Gln1706Ter	1	0	1.17286e-05	0	0	.	Miscellaneous
chr1	201048585	C	A	chr1_201048585_C_A	CACNA1S	.	stop_gained	ENST00000362061.4:c.4438G>T	ENSP00000355192.3:p.Glu1480Ter	1	0	1.17567e-05	0	0	.	Miscellaneous
chr1	201048618	CAA	C	chr1_201048618_CAA_C	CACNA1S	.	frameshift_variant	ENST00000362061.4:c.4403_4404del	ENSP00000355192.3:p.Phe1468CysfsTer14	1	0	1.17727e-05	0	0	.	Miscellaneous
chr1	201051101	G	T	chr1_201051101_G_T	CACNA1S	.	stop_gained	ENST00000362061.4:c.3996C>A	ENSP00000355192.3:p.Cys1332Ter	1	0	1.18053e-05	0	0	.	Miscellaneous
chr2	178632386	AG	A	chr2_178632386_AG_A	TTN	.	frameshift_variant	ENST00000589042.5:c.43507del	ENSP00000467141.1:p.Leu14503SerfsTer4	1	0	1.17107e-05	0	0	.	Cardiovascular
chr2	178624483	AG	A	chr2_178624483_AG_A	TTN	.	frameshift_variant	ENST00000589042.5:c.44796del	ENSP00000467141.1:p.Cys14933ValfsTer3	1	0	1.17044e-05	0	0	.	Cardiovascular
chr2	178621694	C	A	chr2_178621694_C_A	TTN	.	stop_gained	ENST00000589042.5:c.45130G>T	ENSP00000467141.1:p.Glu15044Ter	1	0	1.17093e-05	0	0	.	Cardiovascular
chr2	178617961	A	C	chr2_178617961_A_C	TTN	.	stop_gained	ENST00000589042.5:c.47390T>G	ENSP00000467141.1:p.Leu15797Ter	1	0	1.16995e-05	0	0	.	Cardiovascular
chr2	178604215	CT	C	chr2_178604216_T_A;chr2_178604215_CT_C;chr2_178604215_C_G	TTN	.	frameshift_variant	ENST00000589042.5:c.54471del	ENSP00000467141.1:p.Val18158Ter	1	0	1.17077e-05	0	0	.	Cardiovascular
chr2	178604142	G	T	chr2_178604142_G_T	TTN	.	stop_gained	ENST00000589042.5:c.54545C>A	ENSP00000467141.1:p.Ser18182Ter	1	0	1.17025e-05	0	0	.	Cardiovascular
chr2	178603954	T	A	chr2_178603954_T_A	TTN	.	stop_gained	ENST00000589042.5:c.54733A>T	ENSP00000467141.1:p.Arg18245Ter	1	0	1.17011e-05	0	0	.	Cardiovascular
chr2	178601692	TCCTGC	T	chr2_178601694_C_T;chr2_178601692_TCCTGC_T	TTN	.	frameshift_variant	ENST00000589042.5:c.55393_55397del	ENSP00000467141.1:p.Ala18465ThrfsTer9	1	0	1.176e-05	0	0	.	Cardiovascular
chr2	178595586	G	GA	chr2_178595586_G_GA	TTN	.	frameshift_variant	ENST00000589042.5:c.57767_57768insT	ENSP00000467141.1:p.Arg19257ProfsTer5	1	0	1.17258e-05	0	0	.	Cardiovascular
chr2	178595561	CA	C	chr2_178595561_CA_C	TTN	.	frameshift_variant	ENST00000589042.5:c.57792del	ENSP00000467141.1:p.Ile19264MetfsTer19	1	0	1.17302e-05	0	0	.	Cardiovascular
chr2	178593966	AC	A	chr2_178593967_C_T;chr2_178593966_AC_A	TTN	.	frameshift_variant	ENST00000589042.5:c.58426del	ENSP00000467141.1:p.Val19476LeufsTer9	1	0	1.17041e-05	0	0	.	Cardiovascular
chr2	178589797	C	CAA	chr2_178589797_C_CAA	TTN	.	frameshift_variant	ENST00000589042.5:c.61927_61928insTT	ENSP00000467141.1:p.Cys20643PhefsTer7	1	0	1.17e-05	0	0	.	Cardiovascular
chr2	178584904	CAG	C	chr2_178584904_CAG_C	TTN	.	frameshift_variant	ENST00000589042.5:c.64735_64736del	ENSP00000467141.1:p.Leu21579ValfsTer12	1	0	1.1714e-05	0	0	.	Cardiovascular
chr2	178581963	CTTTAT	C	chr2_178581963_CTTTAT_C	TTN	.	frameshift_variant	ENST00000589042.5:c.66401_66405del	ENSP00000467141.1:p.Asn22134SerfsTer8	1	0	1.17222e-05	0	0	.	Cardiovascular
chr2	178580147	A	AT	chr2_178580147_A_AT	TTN	.	frameshift_variant	ENST00000589042.5:c.67139_67140insA	ENSP00000467141.1:p.Asp22381Ter	1	0	1.16965e-05	0	0	.	Cardiovascular
chr2	178652667	AC	A	chr2_178652667_A_G;chr2_178652667_AC_A	TTN	.	frameshift_variant	ENST00000589042.5:c.39028del	ENSP00000467141.1:p.Val13010SerfsTer68	1	0	1.17341e-05	0	0	.	Cardiovascular
chr2	178693989	CT	C	chr2_178693989_CT_C;chr2_178693989_C_T	TTN	.	frameshift_variant	ENST00000589042.5:c.31445del	ENSP00000467141.1:p.Lys10482ArgfsTer143	1	0	1.17162e-05	0	0	.	Cardiovascular
chr2	178688700	CTT	C	chr2_178688700_CTT_C	TTN	.	frameshift_variant	ENST00000589042.5:c.32172_32173del	ENSP00000467141.1:p.Arg10725SerfsTer29	1	0	1.1728e-05	8.47726e-07	8.47726e-07	nfe	Cardiovascular
chr2	178682722	A	C	chr2_178682722_A_C	TTN	.	stop_gained	ENST00000589042.5:c.33069T>G	ENSP00000467141.1:p.Tyr11023Ter	1	0	1.17126e-05	0	0	.	Cardiovascular
chr2	178698878	AC	A	chr2_178698879_C_A;chr2_178698878_AC_A	TTN	.	frameshift_variant	ENST00000589042.5:c.30718del	ENSP00000467141.1:p.Val10240LeufsTer8	1	0	1.17689e-05	0	0	.	Cardiovascular
chr2	178717343	G	T	chr2_178717343_G_T	TTN	.	stop_gained	ENST00000589042.5:c.25391C>A	ENSP00000467141.1:p.Ser8464Ter	1	0	1.17082e-05	0	0	.	Cardiovascular
chr2	178701542	GCT	G	chr2_178701542_GCT_G	TTN	.	frameshift_variant	ENST00000589042.5:c.30582_30583del	ENSP00000467141.1:p.Arg10194SerfsTer33	1	0	1.17448e-05	0	0	.	Cardiovascular
chr2	178712414	C	A	chr2_178712414_C_A	TTN	.	stop_gained	ENST00000589042.5:c.27508G>T	ENSP00000467141.1:p.Glu9170Ter	1	0	1.17077e-05	0	0	.	Cardiovascular
chr2	178715096	AG	A	chr2_178715096_AG_A	TTN	.	frameshift_variant	ENST00000589042.5:c.26089del	ENSP00000467141.1:p.Leu8697Ter	1	0	1.17112e-05	0	0	.	Cardiovascular
chr2	178720010	C	A	chr2_178720010_C_A	TTN	.	stop_gained	ENST00000589042.5:c.23632G>T	ENSP00000467141.1:p.Glu7878Ter	1	0	1.17107e-05	0	0	.	Cardiovascular
chr2	178653256	C	A	chr2_178653256_C_A	TTN	.	stop_gained	ENST00000589042.5:c.38773G>T	ENSP00000467141.1:p.Glu12925Ter	1	0	1.17233e-05	0	0	.	Cardiovascular
chr2	178664855	T	A	chr2_178664855_T_A	TTN	.	stop_gained	ENST00000589042.5:c.36115A>T	ENSP00000467141.1:p.Lys12039Ter	1	0	1.17038e-05	0	0	.	Cardiovascular
chr2	178663693	C	A	chr2_178663693_C_A	TTN	.	stop_gained	ENST00000589042.5:c.36466G>T	ENSP00000467141.1:p.Glu12156Ter	1	0	1.1714e-05	0	0	.	Cardiovascular
chr2	178667472	GA	G	chr2_178667472_GA_G	TTN	.	frameshift_variant	ENST00000589042.5:c.35682del	ENSP00000467141.1:p.Pro11895LeufsTer75	1	0	1.17148e-05	0	0	.	Cardiovascular
chr2	178645929	G	A	chr2_178645929_G_A	TTN	.	stop_gained	ENST00000589042.5:c.40399C>T	ENSP00000467141.1:p.Gln13467Ter	1	0	1.17341e-05	0	0	.	Cardiovascular
chr2	178636430	TC	T	chr2_178636430_TC_T;chr2_178636431_C_G	TTN	.	frameshift_variant	ENST00000589042.5:c.41296del	ENSP00000467141.1:p.Glu13766LysfsTer10	1	0	1.1708e-05	0	0	.	Cardiovascular
chr2	178633859	G	A	chr2_178633859_G_A	TTN	.	stop_gained	ENST00000589042.5:c.42640C>T	ENSP00000467141.1:p.Gln14214Ter	1	0	1.17093e-05	0	0	.	Cardiovascular
chr2	178723187	C	A	chr2_178723187_C_A;chr2_178723187_C_T	TTN	.	stop_gained	ENST00000589042.5:c.21820G>T	ENSP00000467141.1:p.Glu7274Ter	1	0	1.17049e-05	0	0	.	Cardiovascular
chr2	178727311	G	C	chr2_178727311_G_C	TTN	.	stop_gained	ENST00000589042.5:c.20054C>G	ENSP00000467141.1:p.Ser6685Ter	1	0	1.17017e-05	0	0	.	Cardiovascular
chr2	178720624	GC	G	chr2_178720624_GC_G	TTN	.	frameshift_variant	ENST00000589042.5:c.23137del	ENSP00000467141.1:p.Ala7713LeufsTer7	1	0	1.17302e-05	0	0	.	Cardiovascular
chr2	178735737	CTTAT	C	chr2_178735737_CTTAT_C	TTN	.	frameshift_variant	ENST00000589042.5:c.14705_14708del	ENSP00000467141.1:p.Asn4902ArgfsTer9	1	0	1.17206e-05	0	0	.	Cardiovascular
chr2	178741710	TACAG	T	chr2_178741712_C_T;chr2_178741710_TACAG_T	TTN	.	frameshift_variant	ENST00000589042.5:c.11519_11522del	ENSP00000467141.1:p.Ser3840Ter	1	0	1.17264e-05	0	0	.	Cardiovascular
chr2	178741889	C	A	chr2_178741889_C_A	TTN	.	stop_gained	ENST00000589042.5:c.11344G>T	ENSP00000467141.1:p.Glu3782Ter	1	0	1.17154e-05	0	0	.	Cardiovascular
chr2	178739684	C	A	chr2_178739684_C_A	TTN	.	stop_gained	ENST00000589042.5:c.13549G>T	ENSP00000467141.1:p.Glu4517Ter	1	0	1.17047e-05	0	0	.	Cardiovascular
chr2	178740368	GCTCATAGTTTA	G	chr2_178740368_GCTCATAGTTTA_G	TTN	.	frameshift_variant	ENST00000589042.5:c.12854_12864del	ENSP00000467141.1:p.Val4285AlafsTer14	1	0	1.17824e-05	0	0	.	Cardiovascular
chr2	178757807	CAG	C	chr2_178757807_CAG_C	TTN	.	frameshift_variant	ENST00000589042.5:c.10411_10412del	ENSP00000467141.1:p.Leu3471ValfsTer30	1	0	1.17129e-05	0	0	.	Cardiovascular
chr2	178764567	GTCAT	G	chr2_178764569_C_T;chr2_178764567_GTCAT_G	TTN	.	frameshift_variant	ENST00000589042.5:c.9944_9947del	ENSP00000467141.1:p.Asn3315ThrfsTer58	1	0	1.17352e-05	0	0	.	Cardiovascular
chr2	178764604	T	TCTGGGAAGGCTTCAATTAGCAAA	chr2_178764604_T_TCTGGGAAGGCTTCAATTAGCAAA	TTN	.	stop_gained&frameshift_variant	ENST00000589042.5:c.9910_9911insTTTGCTAATTGAAGCCTTCCCAG	ENSP00000467141.1:p.Glu3304ValfsTer3	1	0	1.17058e-05	0	0	.	Cardiovascular
chr2	178766389	TAGAG	T	chr2_178766389_T_G;chr2_178766389_TAGAG_T	TTN	.	frameshift_variant	ENST00000589042.5:c.9691_9694del	ENSP00000467141.1:p.Leu3231MetfsTer30	1	0	1.17387e-05	0	0	.	Cardiovascular
chr2	178779038	AC	A	chr2_178779038_AC_A	TTN	.	frameshift_variant	ENST00000589042.5:c.4043del	ENSP00000467141.1:p.Ser1348IlefsTer49	1	0	1.17162e-05	0	0	.	Cardiovascular
chr2	178784084	C	A	chr2_178784084_C_A	TTN	.	stop_gained	ENST00000589042.5:c.2761G>T	ENSP00000467141.1:p.Gly921Ter	1	0	1.1728e-05	0	0	.	Cardiovascular
chr2	178756454	AC	A	chr2_178756454_AC_A	TTN	.	frameshift_variant	ENST00000589042.5:c.11021del	ENSP00000467141.1:p.Gly3674ValfsTer10	1	0	1.17192e-05	0	0	.	Cardiovascular
chr2	178756763	ATC	A	chr2_178756763_ATC_A	TTN	.	frameshift_variant	ENST00000589042.5:c.10711_10712del	ENSP00000467141.1:p.Asp3571CysfsTer28	1	0	1.17019e-05	0	0	.	Cardiovascular
chr2	178789410	T	A	chr2_178789410_T_A	TTN	.	stop_gained	ENST00000589042.5:c.2026A>T	ENSP00000467141.1:p.Arg676Ter	1	0	1.1703e-05	0	0	.	Cardiovascular
chr2	178785898	CAGAA	C	chr2_178785901_A_G;chr2_178785898_CAGAA_C	TTN	.	frameshift_variant	ENST00000589042.5:c.2316_2319del	ENSP00000467141.1:p.Ser773ArgfsTer24	1	0	1.17316e-05	0	0	.	Cardiovascular
chr2	178799698	C	CA	chr2_178799698_C_CA	TTN	.	frameshift_variant	ENST00000589042.5:c.702_703insT	ENSP00000467141.1:p.Ala235CysfsTer4	1	0	1.1722e-05	0	0	.	Cardiovascular
chr2	178790829	TCA	T	chr2_178790829_TCA_T	TTN	.	frameshift_variant	ENST00000589042.5:c.1677_1678del	ENSP00000467141.1:p.Glu560AspfsTer39	1	0	1.17028e-05	0	0	.	Cardiovascular
chr2	189003056	AC	A	chr2_189003056_AC_A	COL3A1	.	frameshift_variant	ENST00000304636.9:c.2549del	ENSP00000304408.4:p.Pro850LeufsTer386	1	0	1.18298e-05	0	0	.	Cardiovascular
chr2	189007524	A	T	chr2_189007524_A_T	COL3A1	.	stop_gained	ENST00000304636.9:c.3280A>T	ENSP00000304408.4:p.Lys1094Ter	1	0	1.16981e-05	0	0	.	Cardiovascular
chr2	219418675	C	CCGGCT	chr2_219418675_C_CCGGCT	DES	.	frameshift_variant	ENST00000373960.4:c.213_214insCGGCT	ENSP00000363071.3:p.Ser72ArgfsTer28	1	0	1.19141e-05	0	0	.	Cardiovascular
chr2	178793510	G	GTTAC	chr2_178793510_G_GTTAC	TTN	.	frameshift_variant	ENST00000589042.5:c.1429_1430insGTAA	ENSP00000467141.1:p.Thr477SerfsTer3	1	0	1.17247e-05	0	0	.	Cardiovascular
chr2	219418987	C	CA	chr2_219418987_C_CA	DES	.	frameshift_variant	ENST00000373960.4:c.525_526insA	ENSP00000363071.3:p.Val176SerfsTer49	1	0	1.18287e-05	0	0	.	Cardiovascular
chr2	178718484	C	A	chr2_178718484_C_A;chr2_178718484_C_T	TTN	.	stop_gained	ENST00000589042.5:c.24622G>T	ENSP00000467141.1:p.Glu8208Ter	1	0	1.17069e-05	0	0	.	Cardiovascular
chr2	178718115	C	T	chr2_178718115_C_T	TTN	.	stop_gained	ENST00000589042.5:c.24891G>A	ENSP00000467141.1:p.Trp8297Ter	1	0	1.1706e-05	0	0	.	Cardiovascular
chr2	178720079	GC	G	chr2_178720079_GC_G	TTN	.	frameshift_variant	ENST00000589042.5:c.23562del	ENSP00000467141.1:p.Gln7854HisfsTer23	1	0	1.172e-05	0	0	.	Cardiovascular
chr2	178722432	C	T	chr2_178722432_C_T	TTN	.	stop_gained	ENST00000589042.5:c.22355G>A	ENSP00000467141.1:p.Trp7452Ter	1	0	1.17074e-05	8.47794e-07	8.47794e-07	nfe	Cardiovascular
chr2	178649303	T	TG	chr2_178649303_T_TG	TTN	.	frameshift_variant	ENST00000589042.5:c.40001_40002insC	ENSP00000467141.1:p.Val13335SerfsTer24	1	0	1.17058e-05	0	0	.	Cardiovascular
chr2	178649614	T	A	chr2_178649614_T_A	TTN	.	stop_gained	ENST00000589042.5:c.39913A>T	ENSP00000467141.1:p.Lys13305Ter	1	0	1.17038e-05	0	0	.	Cardiovascular
chr2	178634462	GT	G	chr2_178634462_GT_G	TTN	.	frameshift_variant	ENST00000589042.5:c.42318del	ENSP00000467141.1:p.Lys14106AsnfsTer35	1	0	1.17049e-05	0	0	.	Cardiovascular
chr3	38605993	CT	C	chr3_38605994_T_C;chr3_38605993_CT_C	SCN5A	.	frameshift_variant	ENST00000423572.7:c.1295del	ENSP00000398266.2:p.Lys432SerfsTer38	1	0	1.18717e-05	0	0	.	Cardiovascular
chr3	38603735	TC	T	chr3_38603735_TC_T	SCN5A	.	frameshift_variant	ENST00000423572.7:c.1866del	ENSP00000398266.2:p.Met623CysfsTer2	1	0	1.18142e-05	0	0	.	Cardiovascular
chr3	38585982	G	GAT	chr3_38585982_G_GAT	SCN5A	.	frameshift_variant	ENST00000423572.7:c.2495_2496insAT	ENSP00000398266.2:p.Gly833SerfsTer11	1	0	1.18078e-05	0	0	.	Cardiovascular
chr3	38579457	A	AT	chr3_38579457_A_AT	SCN5A	.	frameshift_variant	ENST00000423572.7:c.3263_3264insA	ENSP00000398266.2:p.Pro1089SerfsTer16	1	0	1.17913e-05	0	0	.	Cardiovascular
chr3	38562509	G	GT	chr3_38562509_G_GT	SCN5A	.	frameshift_variant	ENST00000423572.7:c.3865_3866insA	ENSP00000398266.2:p.Thr1289AsnfsTer29	1	0	1.17847e-05	0	0	.	Cardiovascular
chr3	30671993	GTT	G	chr3_30671993_GTT_G	TGFBR2	.	frameshift_variant	ENST00000295754.10:c.812_813del	ENSP00000295754.5:p.Phe271Ter	1	0	1.17319e-05	0	0	.	Cardiovascular
chr2	219420846	GC	G	chr2_219420846_GC_G	DES	.	frameshift_variant	ENST00000373960.4:c.917del	ENSP00000363071.3:p.Ala306GlufsTer16	1	0	1.17495e-05	0	0	.	Cardiovascular
chr3	38633306	A	T	chr3_38633306_A_T	SCN5A	.	start_lost	ENST00000423572.7:c.2T>A	ENSP00000398266.2:p.Met1?	1	0	1.17299e-05	0	0	.	Cardiovascular
chr7	5987274	GC	G	chr7_5987275_C_T;chr7_5987274_GC_G	PMS2	.	frameshift_variant	ENST00000265849.12:c.1490del	ENSP00000265849.7:p.Gly497AlafsTer98	1	0	1.17387e-05	0	0	.	Cancer
chr7	5989834	T	TA	chr7_5989834_T_TA	PMS2	.	frameshift_variant	ENST00000265849.12:c.1109_1110insT	ENSP00000265849.7:p.Asn371LysfsTer11	1	0	1.17033e-05	0	0	.	Cancer
chr7	128840027	TA	T	chr7_128840027_TA_T	FLNC	.	frameshift_variant	ENST00000325888.13:c.1418del	ENSP00000327145.8:p.Asn473ThrfsTer19	1	0	1.17694e-05	0	0	.	Cardiovascular
chr7	128830638	A	G	chr7_128830638_A_G;chr7_128830638_A_T	FLNC	.	start_lost	ENST00000325888.13:c.1A>G	ENSP00000327145.8:p.Met1?	1	0	1.19933e-05	0	0	.	Cardiovascular
chr6	7541916	A	C	chr6_7541916_A_C;chr6_7541916_A_G	DSP	.	start_lost	ENST00000379802.8:c.1A>C	ENSP00000369129.3:p.Met1?	1	0	1.1966e-05	0	0	.	Cardiovascular
chr6	7541917	T	C	chr6_7541917_T_C;chr6_7541917_T_G	DSP	.	start_lost	ENST00000379802.8:c.2T>C	ENSP00000369129.3:p.Met1?	1	0	1.19392e-05	0	0	.	Cardiovascular
chr5	112766404	C	CT	chr5_112766404_C_CT	APC	.	frameshift_variant	ENST00000257430.9:c.216dup	ENSP00000257430.4:p.Lys73Ter	1	0	1.17489e-05	0	0	.	Cancer
chr3	52452151	T	TG	chr3_52452151_T_TG	TNNC1	.	frameshift_variant	ENST00000232975.8:c.156_157insC	ENSP00000232975.3:p.Thr53HisfsTer3	1	0	1.18025e-05	0	0	.	Cardiovascular
chr7	128852921	TG	T	chr7_128852921_TG_T	FLNC	.	frameshift_variant	ENST00000325888.13:c.6102del	ENSP00000327145.8:p.Pro2035HisfsTer42	1	0	1.18209e-05	0	0	.	Cardiovascular
chr7	128851327	AC	A	chr7_128851327_AC_A	FLNC	.	frameshift_variant	ENST00000325888.13:c.5637del	ENSP00000327145.8:p.Phe1880SerfsTer73	1	0	1.1861e-05	0	0	.	Cardiovascular
chr7	151565368	AT	A	chr7_151565368_AT_A	PRKAG2	.	frameshift_variant	ENST00000287878.9:c.1414del	ENSP00000287878.3:p.Ile472PhefsTer7	1	0	1.17261e-05	0	0	.	Cardiovascular
chr7	128852963	G	A	chr7_128852963_G_A	FLNC	.	stop_gained	ENST00000325888.13:c.6140G>A	ENSP00000327145.8:p.Trp2047Ter	1	0	1.17365e-05	0	0	.	Cardiovascular
chr9	99144837	C	G	chr9_99144837_C_G	TGFBR1	.	stop_gained	ENST00000374994.9:c.1079C>G	ENSP00000364133.4:p.Ser360Ter	1	0	1.17063e-05	0	0	.	Cardiovascular
chr10	43114601	A	AC	chr10_43114601_A_T;chr10_43114601_A_AC	RET	.	frameshift_variant	ENST00000355710.8:c.2004dup	ENSP00000347942.3:p.Ile669HisfsTer5	1	0	1.1808e-05	0	0	.	Cancer
chr10	110780818	AC	A	chr10_110780818_AC_A	RBM20	.	frameshift_variant	ENST00000369519.4:c.210del	ENSP00000358532.3:p.Asp70GlufsTer34	1	0	1.17655e-05	0	0	.	Cardiovascular
chr7	150977862	TG	T	chr7_150977863_G_C;chr7_150977862_TG_T	KCNH2	.	frameshift_variant	ENST00000262186.10:c.51del	ENSP00000262186.5:p.Ile18SerfsTer42	1	0	2.41057e-05	0	0	.	Cardiovascular
chr10	110812663	G	T	chr10_110812663_G_T	RBM20	.	stop_gained	ENST00000369519.4:c.2266G>T	ENSP00000358532.3:p.Glu756Ter	1	0	1.17426e-05	0	0	.	Cardiovascular
chr10	110812729	G	GC	chr10_110812729_G_GC	RBM20	.	frameshift_variant	ENST00000369519.4:c.2337dup	ENSP00000358532.3:p.Gly780ArgfsTer21	1	0	1.17443e-05	0	0	.	Cardiovascular
chr10	110823577	A	AC	chr10_110823577_A_AC	RBM20	.	frameshift_variant	ENST00000369519.4:c.3416dup	ENSP00000358532.3:p.Glu1140ArgfsTer6	1	0	1.18621e-05	0	0	.	Cardiovascular
chr11	2528005	CTCTCT	C	chr11_2528005_CTCTCT_C;chr11_2528007_C_G	KCNQ1	.	frameshift_variant	ENST00000155840.12:c.468_472del	ENSP00000155840.2:p.Phe157AspfsTer126	1	0	1.1919e-05	0	0	.	Cardiovascular
chr7	128840649	TG	T	chr7_128840649_TG_T	FLNC	.	frameshift_variant	ENST00000325888.13:c.1655del	ENSP00000327145.8:p.Gly552AlafsTer14	1	0	1.19136e-05	0	0	.	Cardiovascular
chr7	128849983	AC	A	chr7_128849983_AC_A	FLNC	.	frameshift_variant	ENST00000325888.13:c.5212del	ENSP00000327145.8:p.Leu1738CysfsTer45	1	0	1.22426e-05	0	0	.	Cardiovascular
chr6	7577796	G	GGCCTCATACACCTCAGGACTGGA	chr6_7577796_G_A;chr6_7577796_G_GGCCTCATACACCTCAGGACTGGA	DSP	.	frameshift_variant	ENST00000379802.8:c.2896_2918dup	ENSP00000369129.3:p.Thr974ProfsTer11	1	0	1.17286e-05	0	0	.	Cardiovascular
chr5	112767198	T	G	chr5_112767198_T_G	APC	.	stop_gained	ENST00000257430.9:c.230T>G	ENSP00000257430.4:p.Leu77Ter	1	0	1.17134e-05	0	0	.	Cancer
chr11	47351478	G	C	chr11_47351478_G_A;chr11_47351478_G_C	MYBPC3	.	stop_gained	ENST00000545968.6:c.53C>G	ENSP00000442795.1:p.Ser18Ter	1	0	1.17583e-05	0	0	.	Cardiovascular
chr11	47332676	T	A	chr11_47332676_T_A	MYBPC3	.	stop_gained	ENST00000545968.6:c.3517A>T	ENSP00000442795.1:p.Lys1173Ter	1	0	1.17559e-05	0	0	.	Cardiovascular
chr11	32435350	AG	A	chr11_32435350_AG_A	WT1	.	frameshift_variant	ENST00000452863.10:c.10del	ENSP00000415516.5:p.Leu4SerfsTer45	1	0	1.3792e-05	0	0	.	Cancer
chr11	32416517	G	T	chr11_32416517_G_T	WT1	.	stop_gained	ENST00000452863.10:c.989C>A	ENSP00000415516.5:p.Ser330Ter	1	0	1.17195e-05	0	0	.	Cancer
chr12	32877970	CT	C	chr12_32877970_CT_C	PKP2	.	frameshift_variant	ENST00000340811.9:c.909del	ENSP00000342800.5:p.Ala304LeufsTer16	1	0	1.17977e-05	0	0	.	Cardiovascular
chr12	32878227	TG	T	chr12_32878227_TG_T	PKP2	.	frameshift_variant	ENST00000340811.9:c.652del	ENSP00000342800.5:p.His218ThrfsTer45	1	0	1.18793e-05	0	0	.	Cardiovascular
chr12	32850805	T	A	chr12_32850805_T_A	PKP2	.	stop_gained	ENST00000340811.9:c.1339A>T	ENSP00000342800.5:p.Lys447Ter	1	0	1.17165e-05	0	0	.	Cardiovascular
chr12	32821423	CTT	C	rs1195416458	PKP2	.	frameshift_variant	ENST00000340811.9:c.1944_1945del	ENSP00000342800.5:p.Ser649CysfsTer49	1	0	1.17129e-05	0	0	.	Cardiovascular
chr12	110913286	CTT	C	chr12_110913286_CTT_C	MYL2	.	frameshift_variant	ENST00000228841.15:c.311_312del	ENSP00000228841.8:p.Lys104SerfsTer3	1	0	1.17203e-05	0	0	.	Cardiovascular
chr13	32332439	C	CAA	chr13_32332439_CA_C;chr13_32332439_C_CAA	BRCA2	.	frameshift_variant	ENST00000380152.8:c.965_966dup	ENSP00000369497.3:p.Val323LysfsTer2	1	0	1.17091e-05	0	0	.	Cancer
chr13	32332459	GAC	G	chr13_32332459_GAC_G	BRCA2	.	frameshift_variant	ENST00000380152.8:c.982_983del	ENSP00000369497.3:p.Thr328Ter	1	0	1.17308e-05	0	0	.	Cancer
chr13	32332488	A	ATG	chr13_32332488_A_ATG	BRCA2	.	frameshift_variant	ENST00000380152.8:c.1010_1011insTG	ENSP00000369497.3:p.Asp339LeufsTer11	1	0	1.17055e-05	0	0	.	Cancer
chr13	32337763	A	AT	chr13_32337763_A_AT;chr13_32337763_A_G	BRCA2	.	frameshift_variant	ENST00000380152.8:c.3410dup	ENSP00000369497.3:p.Leu1137PhefsTer7	1	0	1.17017e-05	0	0	.	Cancer
chr13	32338008	GC	G	chr13_32338008_GC_G	BRCA2	.	frameshift_variant	ENST00000380152.8:c.3654del	ENSP00000369497.3:p.Tyr1220IlefsTer8	1	0	1.17396e-05	0	0	.	Cancer
chr12	32896561	CT	C	chr12_32896561_CT_C	PKP2	.	frameshift_variant	ENST00000340811.9:c.170del	ENSP00000342800.5:p.Gln57ArgfsTer55	1	0	1.20517e-05	0	0	.	Cardiovascular
chr12	32821519	TC	T	chr12_32821519_TC_T;chr12_32821519_T_A	PKP2	.	frameshift_variant	ENST00000340811.9:c.1849del	ENSP00000342800.5:p.Asp617ThrfsTer23	1	0	1.17206e-05	0	0	.	Cardiovascular
chr13	32340955	T	TTC	chr13_32340955_T_TTC	BRCA2	.	frameshift_variant	ENST00000380152.8:c.6602_6603dup	ENSP00000369497.3:p.Asp2202LeufsTer5	1	0	1.17176e-05	0	0	.	Cancer
chr13	32340033	G	GT	chr13_32340033_G_GT	BRCA2	.	frameshift_variant	ENST00000380152.8:c.5680dup	ENSP00000369497.3:p.Tyr1894LeufsTer6	1	0	1.17112e-05	0	0	.	Cancer
chr15	63061713	CA	C	chr15_63061713_CA_C	TPM1	.	frameshift_variant&splice_region_variant	ENST00000403994.9:c.567del	ENSP00000385107.4:p.Lys189AsnfsTer9	1	0	1.17167e-05	0	0	.	Cardiovascular
chr13	32344588	A	AT	chr13_32344588_A_AT	BRCA2	.	frameshift_variant	ENST00000380152.8:c.6873dup	ENSP00000369497.3:p.Glu2292Ter	1	0	1.17006e-05	0	0	.	Cancer
chr16	23630201	T	TC	chr16_23630201_T_TC	PALB2	.	frameshift_variant	ENST00000261584.9:c.1952_1953insG	ENSP00000261584.4:p.Ser652LysfsTer11	1	0	1.17058e-05	0	0	.	Cancer
chr16	23634988	A	AG	chr16_23634988_A_AG	PALB2	.	frameshift_variant	ENST00000261584.9:c.1557_1558insC	ENSP00000261584.4:p.Cys520LeufsTer9	1	0	1.1708e-05	0	0	.	Cancer
chr17	43092272	C	CTA	chr17_43092272_C_CTA	BRCA1	.	frameshift_variant	ENST00000357654.9:c.3258_3259insTA	ENSP00000350283.3:p.Gly1087Ter	1	0	1.17036e-05	0	0	.	Cancer
chr16	23630049	AT	A	chr16_23630049_AT_A	PALB2	.	frameshift_variant	ENST00000261584.9:c.2104del	ENSP00000261584.4:p.Ile702TyrfsTer7	1	0	1.17041e-05	0	0	.	Cancer
chr17	43093032	CA	C	chr17_43093032_CA_C	BRCA1	.	frameshift_variant	ENST00000357654.9:c.2498del	ENSP00000350283.3:p.Leu833TrpfsTer13	1	0	1.17091e-05	0	0	.	Cancer
chr18	31080192	AT	A	chr18_31080192_AT_A	DSC2	.	frameshift_variant	ENST00000280904.11:c.1423del	ENSP00000280904.6:p.Ile475TyrfsTer6	1	0	1.16989e-05	0	0	.	Cardiovascular
chr18	31498282	C	CT	chr18_31498282_C_CT	DSG2	.	frameshift_variant	ENST00000261590.13:c.32dup	ENSP00000261590.8:p.Leu12AlafsTer8	1	0	1.24872e-05	0	0	.	Cardiovascular
chr18	31082936	GTAAA	G	chr18_31082936_GTAAA_G	DSC2	.	frameshift_variant	ENST00000280904.11:c.1063_1066del	ENSP00000280904.6:p.Phe355LeufsTer6	1	0	1.17137e-05	0	0	.	Cardiovascular
chr18	31522122	A	AGCCCAATCCCT	chr18_31522122_A_AGCCCAATCCCT	DSG2	.	frameshift_variant	ENST00000261590.13:c.570_571insCCCTGCCCAAT	ENSP00000261590.8:p.Thr191ProfsTer6	1	0	1.17003e-05	0	0	.	Cardiovascular
chr18	31531060	C	A	rs751527714	DSG2	.	stop_gained	ENST00000261590.13:c.1088C>A	ENSP00000261590.8:p.Ser363Ter	1	0	1.17173e-05	8.47485e-07	8.47485e-07	nfe	Cardiovascular
chr18	31535277	AAATTAGAAGATAGAGAT	A	chr18_31535292_G_A;chr18_31535277_AAATTAGAAGATAGAGAT_A;chr18_31535282_A_G	DSG2	.	frameshift_variant	ENST00000261590.13:c.1293_1309del	ENSP00000261590.8:p.Glu432AspfsTer9	1	0	1.1736e-05	0	0	.	Cardiovascular
chr19	55157055	C	CGT	chr19_55157055_C_CGT	TNNI3	.	frameshift_variant	ENST00000344887.10:c.102_103insAC	ENSP00000341838.5:p.Ala35ThrfsTer16	1	0	1.19534e-05	0	0	.	Cardiovascular
										280
